# Supplementary material for: Increased risk of brain metastases in women with breast cancer and p16 expression in metastatic lymph-nodes
Source: Oncotarget. 2017 Apr 8;8(23):37332–41. doi: 10.18632/oncotarget.16953 (PMC5514912; doi:10.18632/oncotarget.16953)
Supplement: Supplementary file 2 [file oncotarget-08-37332-s002.xlsx]

## Sheet: SamplInfoA_605.txt
Array_name_1	Array_name_1	Ref Array_1	ER	PR	ERBB2	Distant META	Brain META	Lung META	PAM50
GSM50034	GSM50034	GSE2603	neg	neg	pos	No META	No META	No META	LumB
GSM50035	GSM50035	GSE2603	neg	neg	neg	MTA_OUI	No META	Yes META	Basal
GSM50036	GSM50036	GSE2603	pos	pos	neg	No META	No META	No META	LumB
GSM50037	GSM50037	GSE2603	pos	pos	ND	No META	No META	No META	LumB
GSM50038	GSM50038	GSE2603	pos	neg	pos	No META	No META	No META	LumB
GSM50039	GSM50039	GSE2603	pos	pos	neg	No META	No META	No META	LumB
GSM50040	GSM50040	GSE2603	neg	neg	neg	No META	No META	No META	Basal
GSM50041	GSM50041	GSE2603	neg	ND	ND	ND	ND	ND	Basal
GSM50042	GSM50042	GSE2603	neg	neg	neg	No META	No META	No META	Basal
GSM50043	GSM50043	GSE2603	pos	neg	pos	No META	No META	No META	LumB
GSM50044	GSM50044	GSE2603	pos	neg	neg	No META	No META	No META	LumB
GSM50045	GSM50045	GSE2603	neg	neg	ND	No META	No META	No META	Basal
GSM50046	GSM50046	GSE2603	neg	neg	neg	No META	No META	No META	Basal
GSM50047	GSM50047	GSE2603	pos	pos	neg	No META	No META	No META	LumA
GSM50048	GSM50048	GSE2603	neg	neg	neg	No META	No META	No META	Basal
GSM50049	GSM50049	GSE2603	pos	pos	neg	No META	No META	No META	LumA
GSM50050	GSM50050	GSE2603	neg	neg	ND	ND	ND	ND	Basal
GSM50051	GSM50051	GSE2603	pos	pos	neg	No META	No META	No META	LumA
GSM50052	GSM50052	GSE2603	neg	neg	pos	No META	No META	No META	Basal
GSM50053	GSM50053	GSE2603	pos	pos	neg	No META	No META	No META	LumB
GSM50054	GSM50054	GSE2603	neg	neg	pos	No META	No META	No META	Basal
GSM50055	GSM50055	GSE2603	neg	neg	pos	ND	ND	ND	Basal
GSM50056	GSM50056	GSE2603	pos	neg	ND	ND	ND	ND	LumB
GSM50057	GSM50057	GSE2603	neg	neg	pos	ND	ND	ND	Basal
GSM50058	GSM50058	GSE2603	neg	neg	pos	ND	ND	ND	Basal
GSM50059	GSM50059	GSE2603	pos	pos	neg	No META	No META	No META	LumB
GSM50060	GSM50060	GSE2603	neg	neg	pos	Yes META	No META	Yes META	LumB
GSM50061	GSM50061	GSE2603	neg	neg	neg	Yes META	Yes META	Yes META	Basal
GSM50062	GSM50062	GSE2603	pos	pos	neg	Yes META	No META	No META	LumB
GSM50063	GSM50063	GSE2603	neg	neg	neg	Yes META	No META	Yes META	Basal
GSM50064	GSM50064	GSE2603	neg	neg	neg	Yes META	Yes META	Yes META	Normal
GSM50065	GSM50065	GSE2603	pos	neg	pos	No META	No META	No META	LumB
GSM50066	GSM50066	GSE2603	neg	neg	neg	Yes META	Yes META	Yes META	LumB
GSM50067	GSM50067	GSE2603	neg	neg	neg	Yes META	No META	Yes META	Basal
GSM50068	GSM50068	GSE2603	pos	neg	neg	Yes META	No META	Yes META	LumB
GSM50069	GSM50069	GSE2603	neg	neg	neg	Yes META	No META	Yes META	Basal
GSM50070	GSM50070	GSE2603	neg	neg	neg	Yes META	Yes META	No META	Her2
GSM50071	GSM50071	GSE2603	neg	neg	neg	No META	No META	No META	LumB
GSM50072	GSM50072	GSE2603	neg	neg	pos	No META	No META	No META	Normal
GSM50073	GSM50073	GSE2603	neg	neg	neg	No META	No META	No META	Basal
GSM50074	GSM50074	GSE2603	pos	neg	neg	No META	No META	No META	LumA
GSM50075	GSM50075	GSE2603	pos	pos	neg	No META	No META	No META	LumA
GSM50076	GSM50076	GSE2603	pos	pos	neg	ND	ND	ND	LumA
GSM50077	GSM50077	GSE2603	pos	pos	neg	ND	ND	ND	ND
GSM50078	GSM50078	GSE2603	neg	pos	neg	No META	No META	No META	Basal
GSM50079	GSM50079	GSE2603	neg	neg	neg	No META	No META	No META	Basal
GSM50080	GSM50080	GSE2603	pos	pos	neg	No META	No META	No META	LumA
GSM50081	GSM50081	GSE2603	pos	pos	ND	No META	No META	No META	LumA
GSM50082	GSM50082	GSE2603	pos	pos	pos	No META	No META	No META	LumA
GSM50083	GSM50083	GSE2603	pos	pos	neg	No META	No META	No META	LumB
GSM50084	GSM50084	GSE2603	pos	pos	pos	No META	No META	No META	LumB
GSM50085	GSM50085	GSE2603	pos	pos	pos	No META	No META	No META	LumB
GSM50086	GSM50086	GSE2603	pos	neg	neg	No META	No META	No META	LumB
GSM50087	GSM50087	GSE2603	pos	neg	neg	No META	No META	No META	LumB
GSM50088	GSM50088	GSE2603	pos	neg	pos	ND	ND	ND	LumA
GSM50089	GSM50089	GSE2603	neg	neg	neg	No META	No META	No META	Normal
GSM50090	GSM50090	GSE2603	pos	pos	ND	No META	No META	No META	LumB
GSM50091	GSM50091	GSE2603	pos	neg	neg	No META	No META	No META	LumB
GSM50092	GSM50092	GSE2603	neg	neg	neg	No META	No META	No META	LumB
GSM50093	GSM50093	GSE2603	neg	neg	neg	No META	No META	No META	Basal
GSM50094	GSM50094	GSE2603	neg	neg	neg	Yes META	Yes META	Yes META	Basal
GSM50095	GSM50095	GSE2603	pos	pos	neg	Yes META	No META	No META	LumA
GSM50096	GSM50096	GSE2603	neg	neg	neg	Yes META	No META	Yes META	Basal
GSM50097	GSM50097	GSE2603	pos	pos	neg	Yes META	Yes META	No META	LumB
GSM50098	GSM50098	GSE2603	pos	pos	neg	Yes META	Yes META	No META	LumA
GSM50099	GSM50099	GSE2603	pos	pos	ND	Yes META	Yes META	No META	LumB
GSM50100	GSM50100	GSE2603	pos	pos	neg	Yes META	No META	No META	LumA
GSM50101	GSM50101	GSE2603	pos	pos	neg	Yes META	Yes META	No META	LumB
GSM50102	GSM50102	GSE2603	neg	neg	neg	Yes META	No META	No META	Basal
GSM50103	GSM50103	GSE2603	neg	neg	pos	Yes META	PAS_MTA	Yes META	Basal
GSM50104	GSM50104	GSE2603	pos	pos	neg	Yes META	Yes META	No META	LumA
GSM50105	GSM50105	GSE2603	pos	neg	ND	No META	No META	No META	LumB
GSM50106	GSM50106	GSE2603	neg	neg	neg	Yes META	No META	Yes META	Basal
GSM50107	GSM50107	GSE2603	neg	neg	neg	No META	No META	No META	Basal
GSM50108	GSM50108	GSE2603	pos	pos	neg	No META	No META	No META	LumB
GSM50109	GSM50109	GSE2603	pos	pos	ND	ND	ND	ND	LumA
GSM50110	GSM50110	GSE2603	neg	neg	neg	No META	No META	No META	LumB
GSM50111	GSM50111	GSE2603	pos	pos	neg	No META	No META	No META	LumA
GSM50112	GSM50112	GSE2603	pos	neg	neg	Yes META	Yes META	Yes META	Basal
GSM50113	GSM50113	GSE2603	pos	pos	pos	ND	ND	ND	LumA
GSM50114	GSM50114	GSE2603	pos	pos	neg	Yes META	Yes META	No META	LumA
GSM50115	GSM50115	GSE2603	pos	pos	neg	No META	No META	No META	LumB
GSM50116	GSM50116	GSE2603	neg	neg	pos	No META	No META	No META	LumA
GSM50117	GSM50117	GSE2603	pos	pos	pos	ND	ND	ND	LumB
GSM50118	GSM50118	GSE2603	pos	pos	neg	No META	No META	No META	LumB
GSM50119	GSM50119	GSE2603	neg	neg	pos	No META	No META	No META	Basal
GSM50120	GSM50120	GSE2603	pos	pos	neg	No META	No META	No META	LumB
GSM50121	GSM50121	GSE2603	pos	pos	pos	No META	No META	No META	LumB
GSM50122	GSM50122	GSE2603	pos	pos	neg	Yes META	Yes META	No META	LumB
GSM50123	GSM50123	GSE2603	neg	neg	neg	No META	No META	No META	Basal
GSM50124	GSM50124	GSE2603	pos	pos	neg	ND	ND	ND	LumB
GSM50125	GSM50125	GSE2603	neg	neg	pos	ND	ND	ND	LumB
GSM50126	GSM50126	GSE2603	pos	pos	pos	ND	ND	ND	LumA
GSM50127	GSM50127	GSE2603	pos	pos	pos	No META	No META	No META	LumB
GSM50128	GSM50128	GSE2603	pos	pos	pos	No META	No META	No META	LumB
GSM50129	GSM50129	GSE2603	pos	neg	ND	ND	ND	ND	LumB
GSM50130	GSM50130	GSE2603	neg	neg	pos	No META	No META	No META	Her2
GSM50131	GSM50131	GSE2603	pos	pos	neg	Yes META	Yes META	No META	LumB
GSM50132	GSM50132	GSE2603	pos	neg	neg	ND	ND	ND	LumB
GSM36793	GSM36793	GSE2034	neg	ND	ND	ND	No META	ND	Normal
GSM36796	GSM36796	GSE2034	pos	ND	ND	ND	No META	ND	LumA
GSM36797	GSM36797	GSE2034	neg	ND	ND	ND	No META	ND	Basal
GSM36798	GSM36798	GSE2034	neg	ND	ND	ND	No META	ND	Basal
GSM36800	GSM36800	GSE2034	neg	ND	ND	ND	No META	ND	LumB
GSM36801	GSM36801	GSE2034	pos	ND	ND	ND	No META	ND	LumB
GSM36834	GSM36834	GSE2034	pos	ND	ND	ND	No META	ND	LumB
GSM36835	GSM36835	GSE2034	neg	ND	ND	ND	No META	ND	Basal
GSM36836	GSM36836	GSE2034	pos	ND	ND	ND	No META	ND	LumA
GSM36837	GSM36837	GSE2034	pos	ND	ND	ND	No META	ND	LumB
GSM36838	GSM36838	GSE2034	pos	ND	ND	ND	No META	ND	LumB
GSM36839	GSM36839	GSE2034	pos	ND	ND	ND	No META	ND	LumA
GSM36855	GSM36855	GSE2034	neg	ND	ND	ND	No META	ND	Basal
GSM36858	GSM36858	GSE2034	pos	ND	ND	ND	No META	ND	LumB
GSM36859	GSM36859	GSE2034	pos	ND	ND	ND	No META	ND	LumA
GSM36860	GSM36860	GSE2034	pos	ND	ND	ND	No META	ND	LumB
GSM36861	GSM36861	GSE2034	pos	ND	ND	ND	No META	ND	LumA
GSM36862	GSM36862	GSE2034	neg	ND	ND	ND	No META	ND	Basal
GSM36870	GSM36870	GSE2034	pos	ND	ND	ND	No META	ND	LumB
GSM36871	GSM36871	GSE2034	pos	ND	ND	ND	No META	ND	LumA
GSM36872	GSM36872	GSE2034	pos	ND	ND	ND	No META	ND	LumB
GSM36873	GSM36873	GSE2034	pos	ND	ND	ND	No META	ND	LumB
GSM36874	GSM36874	GSE2034	pos	ND	ND	ND	No META	ND	LumA
GSM36875	GSM36875	GSE2034	neg	ND	ND	ND	Yes META	ND	Basal
GSM36876	GSM36876	GSE2034	neg	ND	ND	ND	No META	ND	Basal
GSM36877	GSM36877	GSE2034	pos	ND	ND	ND	Yes META	ND	LumB
GSM36896	GSM36896	GSE2034	pos	ND	ND	ND	No META	ND	LumB
GSM36897	GSM36897	GSE2034	pos	ND	ND	ND	No META	ND	LumA
GSM36899	GSM36899	GSE2034	pos	ND	ND	ND	No META	ND	LumB
GSM36900	GSM36900	GSE2034	pos	ND	ND	ND	No META	ND	Basal
GSM36901	GSM36901	GSE2034	pos	ND	ND	ND	No META	ND	Basal
GSM36902	GSM36902	GSE2034	pos	ND	ND	ND	Yes META	ND	Normal
GSM36916	GSM36916	GSE2034	pos	ND	ND	ND	No META	ND	LumA
GSM36917	GSM36917	GSE2034	pos	ND	ND	ND	No META	ND	LumA
GSM36918	GSM36918	GSE2034	neg	ND	ND	ND	No META	ND	Normal
GSM36919	GSM36919	GSE2034	pos	ND	ND	ND	No META	ND	LumA
GSM36920	GSM36920	GSE2034	pos	ND	ND	ND	No META	ND	LumB
GSM36937	GSM36937	GSE2034	neg	ND	ND	ND	No META	ND	Basal
GSM36938	GSM36938	GSE2034	pos	ND	ND	ND	No META	ND	LumB
GSM36939	GSM36939	GSE2034	pos	ND	ND	ND	No META	ND	LumB
GSM36940	GSM36940	GSE2034	neg	ND	ND	ND	No META	ND	Basal
GSM36941	GSM36941	GSE2034	neg	ND	ND	ND	No META	ND	Basal
GSM36942	GSM36942	GSE2034	pos	ND	ND	ND	No META	ND	LumA
GSM36943	GSM36943	GSE2034	pos	ND	ND	ND	No META	ND	LumA
GSM36944	GSM36944	GSE2034	pos	ND	ND	ND	No META	ND	LumA
GSM36962	GSM36962	GSE2034	pos	ND	ND	ND	No META	ND	LumA
GSM36964	GSM36964	GSE2034	neg	ND	ND	ND	Yes META	ND	Her2
GSM36965	GSM36965	GSE2034	pos	ND	ND	ND	No META	ND	LumA
GSM36966	GSM36966	GSE2034	neg	ND	ND	ND	No META	ND	Basal
GSM36967	GSM36967	GSE2034	pos	ND	ND	ND	No META	ND	LumB
GSM36968	GSM36968	GSE2034	neg	ND	ND	ND	No META	ND	Her2
GSM36969	GSM36969	GSE2034	neg	ND	ND	ND	No META	ND	Basal
GSM36987	GSM36987	GSE2034	pos	ND	ND	ND	No META	ND	LumA
GSM36989	GSM36989	GSE2034	pos	ND	ND	ND	No META	ND	LumB
GSM36990	GSM36990	GSE2034	pos	ND	ND	ND	No META	ND	LumA
GSM36991	GSM36991	GSE2034	neg	ND	ND	ND	No META	ND	Basal
GSM36992	GSM36992	GSE2034	pos	ND	ND	ND	No META	ND	Her2
GSM36993	GSM36993	GSE2034	pos	ND	ND	ND	No META	ND	LumA
GSM36994	GSM36994	GSE2034	pos	ND	ND	ND	No META	ND	LumA
GSM37017	GSM37017	GSE2034	neg	ND	ND	ND	No META	ND	Basal
GSM37018	GSM37018	GSE2034	pos	ND	ND	ND	Yes META	ND	LumB
GSM37019	GSM37019	GSE2034	pos	ND	ND	ND	No META	ND	LumA
GSM37020	GSM37020	GSE2034	neg	ND	ND	ND	No META	ND	Her2
GSM37021	GSM37021	GSE2034	neg	ND	ND	ND	No META	ND	Basal
GSM37022	GSM37022	GSE2034	neg	ND	ND	ND	No META	ND	Basal
GSM37023	GSM37023	GSE2034	neg	ND	ND	ND	No META	ND	Her2
GSM37025	GSM37025	GSE2034	pos	ND	ND	ND	No META	ND	LumA
GSM36879	GSM36879	GSE2034	neg	ND	ND	ND	No META	ND	LumA
GSM36880	GSM36880	GSE2034	pos	ND	ND	ND	No META	ND	LumA
GSM36881	GSM36881	GSE2034	pos	ND	ND	ND	No META	ND	LumB
GSM36882	GSM36882	GSE2034	pos	ND	ND	ND	No META	ND	LumA
GSM36885	GSM36885	GSE2034	pos	ND	ND	ND	No META	ND	LumA
GSM36886	GSM36886	GSE2034	neg	ND	ND	ND	No META	ND	LumB
GSM36888	GSM36888	GSE2034	pos	ND	ND	ND	No META	ND	LumB
GSM36891	GSM36891	GSE2034	neg	ND	ND	ND	No META	ND	Basal
GSM36903	GSM36903	GSE2034	pos	ND	ND	ND	No META	ND	LumB
GSM36904	GSM36904	GSE2034	neg	ND	ND	ND	No META	ND	Her2
GSM36905	GSM36905	GSE2034	neg	ND	ND	ND	No META	ND	LumB
GSM36906	GSM36906	GSE2034	neg	ND	ND	ND	No META	ND	LumB
GSM36907	GSM36907	GSE2034	pos	ND	ND	ND	No META	ND	LumA
GSM36908	GSM36908	GSE2034	pos	ND	ND	ND	No META	ND	LumB
GSM36909	GSM36909	GSE2034	neg	ND	ND	ND	No META	ND	Normal
GSM36923	GSM36923	GSE2034	neg	ND	ND	ND	No META	ND	Basal
GSM36925	GSM36925	GSE2034	pos	ND	ND	ND	No META	ND	LumA
GSM36927	GSM36927	GSE2034	pos	ND	ND	ND	No META	ND	Basal
GSM36929	GSM36929	GSE2034	pos	ND	ND	ND	No META	ND	LumB
GSM36931	GSM36931	GSE2034	pos	ND	ND	ND	Yes META	ND	Basal
GSM36946	GSM36946	GSE2034	pos	ND	ND	ND	No META	ND	LumB
GSM36948	GSM36948	GSE2034	pos	ND	ND	ND	No META	ND	LumB
GSM36950	GSM36950	GSE2034	pos	ND	ND	ND	No META	ND	LumA
GSM36953	GSM36953	GSE2034	neg	ND	ND	ND	No META	ND	Normal
GSM36955	GSM36955	GSE2034	neg	ND	ND	ND	No META	ND	LumB
GSM36956	GSM36956	GSE2034	pos	ND	ND	ND	No META	ND	LumB
GSM36957	GSM36957	GSE2034	pos	ND	ND	ND	No META	ND	LumA
GSM36958	GSM36958	GSE2034	pos	ND	ND	ND	No META	ND	Normal
GSM36971	GSM36971	GSE2034	pos	ND	ND	ND	No META	ND	LumA
GSM36973	GSM36973	GSE2034	pos	ND	ND	ND	No META	ND	LumB
GSM36921	GSM36921	GSE2034	pos	ND	ND	ND	No META	ND	LumB
GSM36922	GSM36922	GSE2034	pos	ND	ND	ND	No META	ND	LumB
GSM36924	GSM36924	GSE2034	pos	ND	ND	ND	No META	ND	LumB
GSM36926	GSM36926	GSE2034	neg	ND	ND	ND	No META	ND	Her2
GSM36928	GSM36928	GSE2034	pos	ND	ND	ND	No META	ND	LumB
GSM36898	GSM36898	GSE2034	pos	ND	ND	ND	No META	ND	LumA
GSM36947	GSM36947	GSE2034	pos	ND	ND	ND	No META	ND	LumB
GSM36949	GSM36949	GSE2034	neg	ND	ND	ND	No META	ND	Basal
GSM36952	GSM36952	GSE2034	neg	ND	ND	ND	No META	ND	Basal
GSM36954	GSM36954	GSE2034	pos	ND	ND	ND	No META	ND	LumB
GSM36972	GSM36972	GSE2034	pos	ND	ND	ND	No META	ND	LumB
GSM36974	GSM36974	GSE2034	pos	ND	ND	ND	No META	ND	LumB
GSM36976	GSM36976	GSE2034	pos	ND	ND	ND	No META	ND	LumA
GSM36996	GSM36996	GSE2034	pos	ND	ND	ND	No META	ND	LumB
GSM36997	GSM36997	GSE2034	pos	ND	ND	ND	Yes META	ND	LumB
GSM36998	GSM36998	GSE2034	pos	ND	ND	ND	No META	ND	LumA
GSM36999	GSM36999	GSE2034	pos	ND	ND	ND	No META	ND	LumA
GSM37001	GSM37001	GSE2034	pos	ND	ND	ND	No META	ND	LumA
GSM37002	GSM37002	GSE2034	neg	ND	ND	ND	Yes META	ND	Basal
GSM37003	GSM37003	GSE2034	pos	ND	ND	ND	No META	ND	LumB
GSM37004	GSM37004	GSE2034	pos	ND	ND	ND	No META	ND	LumB
GSM37026	GSM37026	GSE2034	pos	ND	ND	ND	No META	ND	LumB
GSM37027	GSM37027	GSE2034	pos	ND	ND	ND	No META	ND	LumA
GSM37028	GSM37028	GSE2034	pos	ND	ND	ND	No META	ND	LumA
GSM37029	GSM37029	GSE2034	pos	ND	ND	ND	No META	ND	LumB
GSM37030	GSM37030	GSE2034	pos	ND	ND	ND	No META	ND	LumB
GSM37031	GSM37031	GSE2034	pos	ND	ND	ND	No META	ND	LumB
GSM37035	GSM37035	GSE2034	pos	ND	ND	ND	No META	ND	LumB
GSM37036	GSM37036	GSE2034	pos	ND	ND	ND	No META	ND	LumB
GSM37037	GSM37037	GSE2034	pos	ND	ND	ND	No META	ND	LumB
GSM37039	GSM37039	GSE2034	pos	ND	ND	ND	No META	ND	LumA
GSM37040	GSM37040	GSE2034	neg	ND	ND	ND	Yes META	ND	Basal
GSM37041	GSM37041	GSE2034	pos	ND	ND	ND	No META	ND	LumA
GSM37042	GSM37042	GSE2034	neg	ND	ND	ND	No META	ND	LumB
GSM37049	GSM37049	GSE2034	neg	ND	ND	ND	No META	ND	LumA
GSM37050	GSM37050	GSE2034	neg	ND	ND	ND	No META	ND	Basal
GSM37051	GSM37051	GSE2034	pos	ND	ND	ND	No META	ND	Basal
GSM37052	GSM37052	GSE2034	neg	ND	ND	ND	No META	ND	Normal
GSM37053	GSM37053	GSE2034	neg	ND	ND	ND	No META	ND	Basal
GSM37054	GSM37054	GSE2034	neg	ND	ND	ND	No META	ND	LumB
GSM37055	GSM37055	GSE2034	neg	ND	ND	ND	No META	ND	Her2
GSM37056	GSM37056	GSE2034	neg	ND	ND	ND	No META	ND	LumA
GSM37057	GSM37057	GSE2034	pos	ND	ND	ND	No META	ND	LumB
GSM37058	GSM37058	GSE2034	pos	ND	ND	ND	No META	ND	LumB
GSM37059	GSM37059	GSE2034	pos	ND	ND	ND	No META	ND	LumA
GSM37060	GSM37060	GSE2034	pos	ND	ND	ND	No META	ND	LumA
GSM37061	GSM37061	GSE2034	neg	ND	ND	ND	No META	ND	LumA
GSM37062	GSM37062	GSE2034	pos	ND	ND	ND	No META	ND	LumB
GSM36777	GSM36777	GSE2034	pos	ND	ND	ND	No META	ND	LumA
GSM36778	GSM36778	GSE2034	pos	ND	ND	ND	No META	ND	LumB
GSM36787	GSM36787	GSE2034	pos	ND	ND	ND	No META	ND	LumB
GSM36789	GSM36789	GSE2034	pos	ND	ND	ND	No META	ND	LumB
GSM36790	GSM36790	GSE2034	pos	ND	ND	ND	No META	ND	LumA
GSM36791	GSM36791	GSE2034	neg	ND	ND	ND	No META	ND	LumA
GSM36792	GSM36792	GSE2034	pos	ND	ND	ND	No META	ND	LumB
GSM36805	GSM36805	GSE2034	pos	ND	ND	ND	No META	ND	LumB
GSM36808	GSM36808	GSE2034	neg	ND	ND	ND	No META	ND	LumA
GSM36809	GSM36809	GSE2034	neg	ND	ND	ND	No META	ND	Basal
GSM37038	GSM37038	GSE2034	pos	ND	ND	ND	No META	ND	LumB
GSM36813	GSM36813	GSE2034	pos	ND	ND	ND	No META	ND	LumA
GSM36818	GSM36818	GSE2034	pos	ND	ND	ND	No META	ND	LumB
GSM36826	GSM36826	GSE2034	pos	ND	ND	ND	No META	ND	LumB
GSM36782	GSM36782	GSE2034	pos	ND	ND	ND	No META	ND	LumA
GSM36783	GSM36783	GSE2034	pos	ND	ND	ND	No META	ND	LumA
GSM36784	GSM36784	GSE2034	pos	ND	ND	ND	No META	ND	LumA
GSM36785	GSM36785	GSE2034	pos	ND	ND	ND	No META	ND	LumB
GSM36786	GSM36786	GSE2034	pos	ND	ND	ND	No META	ND	LumA
GSM36788	GSM36788	GSE2034	neg	ND	ND	ND	No META	ND	Basal
GSM36799	GSM36799	GSE2034	pos	ND	ND	ND	No META	ND	LumB
GSM36802	GSM36802	GSE2034	pos	ND	ND	ND	No META	ND	LumA
GSM36803	GSM36803	GSE2034	pos	ND	ND	ND	No META	ND	LumB
GSM36804	GSM36804	GSE2034	pos	ND	ND	ND	No META	ND	LumA
GSM36806	GSM36806	GSE2034	pos	ND	ND	ND	No META	ND	LumA
GSM36807	GSM36807	GSE2034	pos	ND	ND	ND	No META	ND	LumA
GSM36811	GSM36811	GSE2034	pos	ND	ND	ND	No META	ND	LumA
GSM36812	GSM36812	GSE2034	neg	ND	ND	ND	No META	ND	LumA
GSM36815	GSM36815	GSE2034	pos	ND	ND	ND	No META	ND	LumA
GSM36817	GSM36817	GSE2034	pos	ND	ND	ND	No META	ND	Normal
GSM36819	GSM36819	GSE2034	pos	ND	ND	ND	No META	ND	LumA
GSM36823	GSM36823	GSE2034	pos	ND	ND	ND	No META	ND	LumB
GSM36825	GSM36825	GSE2034	pos	ND	ND	ND	No META	ND	LumA
GSM36828	GSM36828	GSE2034	neg	ND	ND	ND	No META	ND	Basal
GSM36830	GSM36830	GSE2034	pos	ND	ND	ND	No META	ND	LumB
GSM36832	GSM36832	GSE2034	pos	ND	ND	ND	No META	ND	LumA
GSM36833	GSM36833	GSE2034	neg	ND	ND	ND	No META	ND	Her2
GSM36842	GSM36842	GSE2034	pos	ND	ND	ND	No META	ND	LumA
GSM36843	GSM36843	GSE2034	pos	ND	ND	ND	No META	ND	LumB
GSM36845	GSM36845	GSE2034	pos	ND	ND	ND	No META	ND	LumA
GSM36851	GSM36851	GSE2034	pos	ND	ND	ND	No META	ND	LumA
GSM36854	GSM36854	GSE2034	neg	ND	ND	ND	No META	ND	LumA
GSM36857	GSM36857	GSE2034	pos	ND	ND	ND	No META	ND	LumB
GSM36960	GSM36960	GSE2034	pos	ND	ND	ND	Yes META	ND	Basal
GSM36963	GSM36963	GSE2034	pos	ND	ND	ND	No META	ND	LumB
GSM36814	GSM36814	GSE2034	pos	ND	ND	ND	No META	ND	LumB
GSM36816	GSM36816	GSE2034	neg	ND	ND	ND	No META	ND	LumB
GSM36822	GSM36822	GSE2034	neg	ND	ND	ND	No META	ND	Basal
GSM36824	GSM36824	GSE2034	pos	ND	ND	ND	No META	ND	Basal
GSM36827	GSM36827	GSE2034	neg	ND	ND	ND	No META	ND	Basal
GSM36829	GSM36829	GSE2034	pos	ND	ND	ND	No META	ND	LumB
GSM36831	GSM36831	GSE2034	pos	ND	ND	ND	No META	ND	LumA
GSM36848	GSM36848	GSE2034	pos	ND	ND	ND	No META	ND	LumA
GSM36850	GSM36850	GSE2034	pos	ND	ND	ND	No META	ND	LumA
GSM36853	GSM36853	GSE2034	pos	ND	ND	ND	No META	ND	LumA
GSM36856	GSM36856	GSE2034	pos	ND	ND	ND	No META	ND	LumB
GSM36868	GSM36868	GSE2034	pos	ND	ND	ND	No META	ND	LumA
GSM36869	GSM36869	GSE2034	pos	ND	ND	ND	No META	ND	LumA
GSM36893	GSM36893	GSE2034	pos	ND	ND	ND	No META	ND	LumB
GSM36895	GSM36895	GSE2034	pos	ND	ND	ND	No META	ND	LumA
GSM36820	GSM36820	GSE2034	pos	ND	ND	ND	No META	ND	LumB
GSM36910	GSM36910	GSE2034	pos	ND	ND	ND	No META	ND	LumA
GSM36913	GSM36913	GSE2034	pos	ND	ND	ND	No META	ND	LumA
GSM36878	GSM36878	GSE2034	pos	ND	ND	ND	No META	ND	LumB
GSM36970	GSM36970	GSE2034	pos	ND	ND	ND	No META	ND	LumA
GSM36934	GSM36934	GSE2034	pos	ND	ND	ND	No META	ND	LumB
GSM36781	GSM36781	GSE2034	pos	ND	ND	ND	No META	ND	Her2
GSM36841	GSM36841	GSE2034	pos	ND	ND	ND	No META	ND	LumB
GSM36884	GSM36884	GSE2034	pos	ND	ND	ND	No META	ND	LumB
GSM36930	GSM36930	GSE2034	pos	ND	ND	ND	No META	ND	LumB
GSM37047	GSM37047	GSE2034	pos	ND	ND	ND	No META	ND	Basal
GSM36959	GSM36959	GSE2034	neg	ND	ND	ND	No META	ND	Basal
GSM36961	GSM36961	GSE2034	neg	ND	ND	ND	No META	ND	Her2
GSM36951	GSM36951	GSE2034	pos	ND	ND	ND	No META	ND	LumA
GSM37000	GSM37000	GSE2034	pos	ND	ND	ND	No META	ND	LumA
GSM36977	GSM36977	GSE2034	neg	ND	ND	ND	No META	ND	Basal
GSM36978	GSM36978	GSE2034	neg	ND	ND	ND	No META	ND	Normal
GSM36980	GSM36980	GSE2034	pos	ND	ND	ND	No META	ND	LumA
GSM36984	GSM36984	GSE2034	pos	ND	ND	ND	No META	ND	LumB
GSM36975	GSM36975	GSE2034	pos	ND	ND	ND	No META	ND	LumB
GSM36988	GSM36988	GSE2034	pos	ND	ND	ND	No META	ND	LumB
GSM36794	GSM36794	GSE2034	pos	ND	ND	ND	No META	ND	Basal
GSM37009	GSM37009	GSE2034	pos	ND	ND	ND	No META	ND	LumA
GSM37010	GSM37010	GSE2034	pos	ND	ND	ND	No META	ND	LumB
GSM37012	GSM37012	GSE2034	pos	ND	ND	ND	No META	ND	LumA
GSM37014	GSM37014	GSE2034	pos	ND	ND	ND	No META	ND	LumB
GSM37015	GSM37015	GSE2034	pos	ND	ND	ND	No META	ND	LumA
GSM36779	GSM36779	GSE2034	pos	ND	ND	ND	No META	ND	LumA
GSM36844	GSM36844	GSE2034	pos	ND	ND	ND	No META	ND	LumB
GSM36846	GSM36846	GSE2034	neg	ND	ND	ND	No META	ND	Basal
GSM36847	GSM36847	GSE2034	neg	ND	ND	ND	No META	ND	Basal
GSM36849	GSM36849	GSE2034	pos	ND	ND	ND	No META	ND	LumB
GSM36852	GSM36852	GSE2034	pos	ND	ND	ND	No META	ND	LumA
GSM36864	GSM36864	GSE2034	pos	ND	ND	ND	No META	ND	LumB
GSM36865	GSM36865	GSE2034	neg	ND	ND	ND	No META	ND	Basal
GSM36866	GSM36866	GSE2034	pos	ND	ND	ND	No META	ND	LumA
GSM36867	GSM36867	GSE2034	pos	ND	ND	ND	No META	ND	LumA
GSM36890	GSM36890	GSE2034	pos	ND	ND	ND	No META	ND	LumA
GSM36912	GSM36912	GSE2034	neg	ND	ND	ND	No META	ND	Basal
GSM36914	GSM36914	GSE2034	pos	ND	ND	ND	No META	ND	LumA
GSM36915	GSM36915	GSE2034	neg	ND	ND	ND	No META	ND	Normal
GSM36932	GSM36932	GSE2034	pos	ND	ND	ND	No META	ND	LumA
GSM36933	GSM36933	GSE2034	pos	ND	ND	ND	No META	ND	LumB
GSM36935	GSM36935	GSE2034	neg	ND	ND	ND	No META	ND	Basal
GSM36936	GSM36936	GSE2034	pos	ND	ND	ND	No META	ND	LumA
GSM36780	GSM36780	GSE2034	neg	ND	ND	ND	No META	ND	Her2
GSM36810	GSM36810	GSE2034	pos	ND	ND	ND	No META	ND	LumB
GSM36840	GSM36840	GSE2034	pos	ND	ND	ND	No META	ND	LumA
GSM36883	GSM36883	GSE2034	pos	ND	ND	ND	No META	ND	LumA
GSM36945	GSM36945	GSE2034	pos	ND	ND	ND	No META	ND	LumA
GSM36995	GSM36995	GSE2034	pos	ND	ND	ND	No META	ND	LumB
GSM37034	GSM37034	GSE2034	neg	ND	ND	ND	No META	ND	Her2
GSM36795	GSM36795	GSE2034	neg	ND	ND	ND	No META	ND	Basal
GSM36821	GSM36821	GSE2034	pos	ND	ND	ND	No META	ND	LumB
GSM36863	GSM36863	GSE2034	neg	ND	ND	ND	No META	ND	LumB
GSM37024	GSM37024	GSE2034	pos	ND	ND	ND	No META	ND	LumA
GSM37048	GSM37048	GSE2034	neg	ND	ND	ND	No META	ND	Normal
GSM36979	GSM36979	GSE2034	pos	ND	ND	ND	No META	ND	LumB
GSM36981	GSM36981	GSE2034	neg	ND	ND	ND	No META	ND	Basal
GSM36982	GSM36982	GSE2034	pos	ND	ND	ND	No META	ND	LumA
GSM36983	GSM36983	GSE2034	pos	ND	ND	ND	No META	ND	LumA
GSM36985	GSM36985	GSE2034	pos	ND	ND	ND	No META	ND	LumB
GSM36986	GSM36986	GSE2034	pos	ND	ND	ND	No META	ND	LumA
GSM37005	GSM37005	GSE2034	pos	ND	ND	ND	No META	ND	LumA
GSM37006	GSM37006	GSE2034	pos	ND	ND	ND	No META	ND	LumB
GSM37007	GSM37007	GSE2034	pos	ND	ND	ND	No META	ND	LumB
GSM37008	GSM37008	GSE2034	pos	ND	ND	ND	No META	ND	LumA
GSM37011	GSM37011	GSE2034	pos	ND	ND	ND	No META	ND	LumB
GSM37013	GSM37013	GSE2034	pos	ND	ND	ND	No META	ND	LumB
GSM37016	GSM37016	GSE2034	neg	ND	ND	ND	No META	ND	Her2
GSM37032	GSM37032	GSE2034	pos	ND	ND	ND	No META	ND	LumA
GSM37033	GSM37033	GSE2034	pos	ND	ND	ND	No META	ND	LumA
GSM37043	GSM37043	GSE2034	neg	ND	ND	ND	No META	ND	Basal
GSM37044	GSM37044	GSE2034	pos	ND	ND	ND	No META	ND	LumA
GSM37045	GSM37045	GSE2034	neg	ND	ND	ND	No META	ND	Basal
GSM37046	GSM37046	GSE2034	pos	ND	ND	ND	No META	ND	LumB
GSM36887	GSM36887	GSE2034	pos	ND	ND	ND	No META	ND	LumA
GSM36889	GSM36889	GSE2034	pos	ND	ND	ND	No META	ND	LumB
GSM36892	GSM36892	GSE2034	pos	ND	ND	ND	No META	ND	LumB
GSM36894	GSM36894	GSE2034	pos	ND	ND	ND	No META	ND	LumA
GSM36911	GSM36911	GSE2034	pos	ND	ND	ND	No META	ND	LumB
GSM177885	GSM177885	GSE7390	neg	ND	ND	ND	Yes META	ND	LumB
GSM177886	GSM177886	GSE7390	pos	ND	ND	ND	No META	ND	LumB
GSM177887	GSM177887	GSE7390	neg	ND	ND	ND	Yes META	ND	Basal
GSM177888	GSM177888	GSE7390	pos	ND	ND	ND	Yes META	ND	LumB
GSM177889	GSM177889	GSE7390	pos	ND	ND	ND	Yes META	ND	LumB
GSM177890	GSM177890	GSE7390	pos	ND	ND	ND	No META	ND	LumA
GSM177891	GSM177891	GSE7390	neg	ND	ND	ND	No META	ND	Basal
GSM177892	GSM177892	GSE7390	pos	ND	ND	ND	Yes META	ND	LumA
GSM177893	GSM177893	GSE7390	pos	ND	ND	ND	No META	ND	LumB
GSM177894	GSM177894	GSE7390	pos	ND	ND	ND	Yes META	ND	LumA
GSM177895	GSM177895	GSE7390	pos	ND	ND	ND	Yes META	ND	LumB
GSM177896	GSM177896	GSE7390	pos	ND	ND	ND	No META	ND	LumA
GSM177897	GSM177897	GSE7390	neg	ND	ND	ND	No META	ND	Basal
GSM177898	GSM177898	GSE7390	neg	ND	ND	ND	Yes META	ND	LumA
GSM177899	GSM177899	GSE7390	neg	ND	ND	ND	Yes META	ND	LumB
GSM177900	GSM177900	GSE7390	pos	ND	ND	ND	Yes META	ND	LumB
GSM177901	GSM177901	GSE7390	neg	ND	ND	ND	Yes META	ND	LumB
GSM177902	GSM177902	GSE7390	neg	ND	ND	ND	Yes META	ND	Her2
GSM177903	GSM177903	GSE7390	neg	ND	ND	ND	Yes META	ND	LumB
GSM177904	GSM177904	GSE7390	pos	ND	ND	ND	No META	ND	LumA
GSM177905	GSM177905	GSE7390	pos	ND	ND	ND	No META	ND	LumA
GSM177906	GSM177906	GSE7390	neg	ND	ND	ND	No META	ND	Basal
GSM177907	GSM177907	GSE7390	pos	ND	ND	ND	No META	ND	LumA
GSM177908	GSM177908	GSE7390	pos	ND	ND	ND	Yes META	ND	LumB
GSM177909	GSM177909	GSE7390	neg	ND	ND	ND	Yes META	ND	Basal
GSM177910	GSM177910	GSE7390	pos	ND	ND	ND	No META	ND	LumB
GSM177911	GSM177911	GSE7390	pos	ND	ND	ND	No META	ND	LumA
GSM177912	GSM177912	GSE7390	pos	ND	ND	ND	No META	ND	LumA
GSM177913	GSM177913	GSE7390	neg	ND	ND	ND	No META	ND	Basal
GSM177914	GSM177914	GSE7390	pos	ND	ND	ND	No META	ND	LumA
GSM177915	GSM177915	GSE7390	pos	ND	ND	ND	No META	ND	LumB
GSM177916	GSM177916	GSE7390	pos	ND	ND	ND	No META	ND	LumB
GSM177917	GSM177917	GSE7390	pos	ND	ND	ND	No META	ND	LumB
GSM177918	GSM177918	GSE7390	neg	ND	ND	ND	Yes META	ND	Her2
GSM177919	GSM177919	GSE7390	pos	ND	ND	ND	No META	ND	LumA
GSM177920	GSM177920	GSE7390	pos	ND	ND	ND	Yes META	ND	LumB
GSM177921	GSM177921	GSE7390	pos	ND	ND	ND	No META	ND	LumA
GSM177922	GSM177922	GSE7390	pos	ND	ND	ND	No META	ND	LumA
GSM177923	GSM177923	GSE7390	neg	ND	ND	ND	No META	ND	Basal
GSM177924	GSM177924	GSE7390	neg	ND	ND	ND	No META	ND	LumA
GSM177925	GSM177925	GSE7390	neg	ND	ND	ND	No META	ND	Basal
GSM177926	GSM177926	GSE7390	pos	ND	ND	ND	Yes META	ND	LumB
GSM177927	GSM177927	GSE7390	neg	ND	ND	ND	Yes META	ND	Her2
GSM177928	GSM177928	GSE7390	pos	ND	ND	ND	No META	ND	LumB
GSM177929	GSM177929	GSE7390	pos	ND	ND	ND	Yes META	ND	LumB
GSM177930	GSM177930	GSE7390	pos	ND	ND	ND	No META	ND	LumA
GSM177931	GSM177931	GSE7390	pos	ND	ND	ND	No META	ND	LumA
GSM177932	GSM177932	GSE7390	pos	ND	ND	ND	No META	ND	LumA
GSM177933	GSM177933	GSE7390	pos	ND	ND	ND	No META	ND	LumB
GSM177934	GSM177934	GSE7390	pos	ND	ND	ND	No META	ND	LumB
GSM177935	GSM177935	GSE7390	neg	ND	ND	ND	Yes META	ND	Basal
GSM177936	GSM177936	GSE7390	pos	ND	ND	ND	No META	ND	LumA
GSM177937	GSM177937	GSE7390	neg	ND	ND	ND	Yes META	ND	Basal
GSM177938	GSM177938	GSE7390	pos	ND	ND	ND	No META	ND	LumA
GSM177939	GSM177939	GSE7390	neg	ND	ND	ND	No META	ND	Her2
GSM177940	GSM177940	GSE7390	pos	ND	ND	ND	No META	ND	LumA
GSM177941	GSM177941	GSE7390	pos	ND	ND	ND	No META	ND	LumA
GSM177942	GSM177942	GSE7390	pos	ND	ND	ND	No META	ND	LumB
GSM177943	GSM177943	GSE7390	neg	ND	ND	ND	No META	ND	Basal
GSM177944	GSM177944	GSE7390	pos	ND	ND	ND	No META	ND	LumB
GSM177945	GSM177945	GSE7390	pos	ND	ND	ND	No META	ND	LumA
GSM177946	GSM177946	GSE7390	pos	ND	ND	ND	No META	ND	LumB
GSM177947	GSM177947	GSE7390	pos	ND	ND	ND	No META	ND	LumA
GSM177948	GSM177948	GSE7390	pos	ND	ND	ND	No META	ND	LumA
GSM177949	GSM177949	GSE7390	pos	ND	ND	ND	No META	ND	LumA
GSM177950	GSM177950	GSE7390	pos	ND	ND	ND	No META	ND	LumB
GSM177951	GSM177951	GSE7390	pos	ND	ND	ND	No META	ND	LumA
GSM177952	GSM177952	GSE7390	pos	ND	ND	ND	No META	ND	LumB
GSM177953	GSM177953	GSE7390	pos	ND	ND	ND	Yes META	ND	LumB
GSM177954	GSM177954	GSE7390	neg	ND	ND	ND	Yes META	ND	Basal
GSM177955	GSM177955	GSE7390	pos	ND	ND	ND	No META	ND	LumA
GSM177956	GSM177956	GSE7390	neg	ND	ND	ND	Yes META	ND	Basal
GSM177957	GSM177957	GSE7390	pos	ND	ND	ND	No META	ND	LumA
GSM177958	GSM177958	GSE7390	pos	ND	ND	ND	Yes META	ND	LumB
GSM177959	GSM177959	GSE7390	pos	ND	ND	ND	No META	ND	Her2
GSM177960	GSM177960	GSE7390	pos	ND	ND	ND	Yes META	ND	LumB
GSM177961	GSM177961	GSE7390	pos	ND	ND	ND	Yes META	ND	LumA
GSM177962	GSM177962	GSE7390	pos	ND	ND	ND	Yes META	ND	LumA
GSM177963	GSM177963	GSE7390	pos	ND	ND	ND	No META	ND	Basal
GSM177964	GSM177964	GSE7390	pos	ND	ND	ND	Yes META	ND	LumA
GSM177965	GSM177965	GSE7390	pos	ND	ND	ND	No META	ND	LumA
GSM177966	GSM177966	GSE7390	neg	ND	ND	ND	No META	ND	Basal
GSM177967	GSM177967	GSE7390	pos	ND	ND	ND	No META	ND	LumA
GSM177968	GSM177968	GSE7390	pos	ND	ND	ND	No META	ND	Normal
GSM177969	GSM177969	GSE7390	pos	ND	ND	ND	No META	ND	LumA
GSM177970	GSM177970	GSE7390	neg	ND	ND	ND	No META	ND	Basal
GSM177971	GSM177971	GSE7390	neg	ND	ND	ND	No META	ND	LumA
GSM177972	GSM177972	GSE7390	neg	ND	ND	ND	Yes META	ND	LumA
GSM177973	GSM177973	GSE7390	pos	ND	ND	ND	Yes META	ND	LumB
GSM177974	GSM177974	GSE7390	pos	ND	ND	ND	No META	ND	LumA
GSM177975	GSM177975	GSE7390	neg	ND	ND	ND	Yes META	ND	Basal
GSM177976	GSM177976	GSE7390	neg	ND	ND	ND	No META	ND	LumA
GSM177977	GSM177977	GSE7390	neg	ND	ND	ND	No META	ND	Her2
GSM177978	GSM177978	GSE7390	neg	ND	ND	ND	No META	ND	Basal
GSM177979	GSM177979	GSE7390	neg	ND	ND	ND	Yes META	ND	Basal
GSM177980	GSM177980	GSE7390	neg	ND	ND	ND	No META	ND	Basal
GSM177981	GSM177981	GSE7390	neg	ND	ND	ND	Yes META	ND	Her2
GSM177982	GSM177982	GSE7390	neg	ND	ND	ND	Yes META	ND	LumA
GSM177983	GSM177983	GSE7390	pos	ND	ND	ND	Yes META	ND	LumB
GSM177984	GSM177984	GSE7390	pos	ND	ND	ND	No META	ND	LumA
GSM177985	GSM177985	GSE7390	neg	ND	ND	ND	No META	ND	Basal
GSM177986	GSM177986	GSE7390	pos	ND	ND	ND	No META	ND	LumB
GSM177987	GSM177987	GSE7390	pos	ND	ND	ND	No META	ND	LumA
GSM177988	GSM177988	GSE7390	pos	ND	ND	ND	No META	ND	LumB
GSM177989	GSM177989	GSE7390	pos	ND	ND	ND	Yes META	ND	LumA
GSM177990	GSM177990	GSE7390	pos	ND	ND	ND	PAS_MTA	ND	LumA
GSM177991	GSM177991	GSE7390	pos	ND	ND	ND	PAS_MTA	ND	Normal
GSM177992	GSM177992	GSE7390	pos	ND	ND	ND	PAS_MTA	ND	LumA
GSM177993	GSM177993	GSE7390	neg	ND	ND	ND	MTA_OUI	ND	Normal
GSM177994	GSM177994	GSE7390	neg	ND	ND	ND	No META	ND	Normal
GSM177995	GSM177995	GSE7390	pos	ND	ND	ND	No META	ND	LumA
GSM177996	GSM177996	GSE7390	pos	ND	ND	ND	No META	ND	LumA
GSM177997	GSM177997	GSE7390	pos	ND	ND	ND	No META	ND	LumB
GSM177998	GSM177998	GSE7390	pos	ND	ND	ND	Yes META	ND	LumA
GSM177999	GSM177999	GSE7390	neg	ND	ND	ND	Yes META	ND	Basal
GSM178000	GSM178000	GSE7390	pos	ND	ND	ND	Yes META	ND	LumA
GSM178001	GSM178001	GSE7390	pos	ND	ND	ND	No META	ND	Basal
GSM178002	GSM178002	GSE7390	pos	ND	ND	ND	No META	ND	LumA
GSM178003	GSM178003	GSE7390	neg	ND	ND	ND	Yes META	ND	Basal
GSM178004	GSM178004	GSE7390	pos	ND	ND	ND	No META	ND	LumB
GSM178005	GSM178005	GSE7390	pos	ND	ND	ND	No META	ND	LumB
GSM178006	GSM178006	GSE7390	neg	ND	ND	ND	No META	ND	Her2
GSM178007	GSM178007	GSE7390	pos	ND	ND	ND	No META	ND	LumB
GSM178008	GSM178008	GSE7390	pos	ND	ND	ND	No META	ND	LumB
GSM178009	GSM178009	GSE7390	neg	ND	ND	ND	Yes META	ND	Her2
GSM178010	GSM178010	GSE7390	neg	ND	ND	ND	No META	ND	Her2
GSM178011	GSM178011	GSE7390	pos	ND	ND	ND	No META	ND	Basal
GSM178012	GSM178012	GSE7390	pos	ND	ND	ND	No META	ND	Basal
GSM178013	GSM178013	GSE7390	neg	ND	ND	ND	No META	ND	Basal
GSM178014	GSM178014	GSE7390	pos	ND	ND	ND	No META	ND	LumB
GSM178015	GSM178015	GSE7390	pos	ND	ND	ND	No META	ND	LumA
GSM178016	GSM178016	GSE7390	pos	ND	ND	ND	Yes META	ND	ND
GSM178017	GSM178017	GSE7390	neg	ND	ND	ND	No META	ND	LumB
GSM178018	GSM178018	GSE7390	pos	ND	ND	ND	Yes META	ND	LumB
GSM178019	GSM178019	GSE7390	pos	ND	ND	ND	No META	ND	LumA
GSM178020	GSM178020	GSE7390	pos	ND	ND	ND	Yes META	ND	LumB
GSM178021	GSM178021	GSE7390	neg	ND	ND	ND	No META	ND	Basal
GSM178022	GSM178022	GSE7390	neg	ND	ND	ND	No META	ND	LumA
GSM178023	GSM178023	GSE7390	neg	ND	ND	ND	No META	ND	Basal
GSM178024	GSM178024	GSE7390	pos	ND	ND	ND	No META	ND	LumA
GSM178025	GSM178025	GSE7390	pos	ND	ND	ND	Yes META	ND	LumB
GSM178026	GSM178026	GSE7390	pos	ND	ND	ND	No META	ND	ND
GSM178027	GSM178027	GSE7390	pos	ND	ND	ND	No META	ND	LumA
GSM178028	GSM178028	GSE7390	neg	ND	ND	ND	Yes META	ND	Her2
GSM178029	GSM178029	GSE7390	pos	ND	ND	ND	No META	ND	LumA
GSM178030	GSM178030	GSE7390	pos	ND	ND	ND	Yes META	ND	LumA
GSM178031	GSM178031	GSE7390	pos	ND	ND	ND	No META	ND	LumB
GSM178032	GSM178032	GSE7390	pos	ND	ND	ND	No META	ND	LumA
GSM178033	GSM178033	GSE7390	pos	ND	ND	ND	No META	ND	LumA
GSM178034	GSM178034	GSE7390	pos	ND	ND	ND	No META	ND	Basal
GSM178035	GSM178035	GSE7390	pos	ND	ND	ND	No META	ND	Basal
GSM178036	GSM178036	GSE7390	neg	ND	ND	ND	Yes META	ND	ND
GSM178037	GSM178037	GSE7390	pos	ND	ND	ND	No META	ND	LumB
GSM178038	GSM178038	GSE7390	pos	ND	ND	ND	Yes META	ND	LumB
GSM178039	GSM178039	GSE7390	pos	ND	ND	ND	Yes META	ND	LumA
GSM178040	GSM178040	GSE7390	pos	ND	ND	ND	No META	ND	LumA
GSM178041	GSM178041	GSE7390	pos	ND	ND	ND	No META	ND	LumA
GSM178042	GSM178042	GSE7390	pos	ND	ND	ND	No META	ND	LumA
GSM178043	GSM178043	GSE7390	pos	ND	ND	ND	No META	ND	LumA
GSM178044	GSM178044	GSE7390	neg	ND	ND	ND	No META	ND	LumA
GSM178045	GSM178045	GSE7390	pos	ND	ND	ND	No META	ND	LumA
GSM178046	GSM178046	GSE7390	pos	ND	ND	ND	No META	ND	LumB
GSM178047	GSM178047	GSE7390	pos	ND	ND	ND	Yes META	ND	LumA
GSM178048	GSM178048	GSE7390	pos	ND	ND	ND	No META	ND	LumB
GSM178049	GSM178049	GSE7390	pos	ND	ND	ND	Yes META	ND	LumA
GSM178050	GSM178050	GSE7390	neg	ND	ND	ND	No META	ND	LumB
GSM178051	GSM178051	GSE7390	pos	ND	ND	ND	Yes META	ND	LumA
GSM178052	GSM178052	GSE7390	neg	ND	ND	ND	No META	ND	LumB
GSM178053	GSM178053	GSE7390	pos	ND	ND	ND	No META	ND	LumB
GSM178054	GSM178054	GSE7390	pos	ND	ND	ND	Yes META	ND	LumA
GSM178055	GSM178055	GSE7390	neg	ND	ND	ND	No META	ND	LumB
GSM178056	GSM178056	GSE7390	pos	ND	ND	ND	No META	ND	LumB
GSM178057	GSM178057	GSE7390	pos	ND	ND	ND	No META	ND	LumB
GSM178058	GSM178058	GSE7390	pos	ND	ND	ND	No META	ND	LumB
GSM178059	GSM178059	GSE7390	neg	ND	ND	ND	No META	ND	Basal
GSM178060	GSM178060	GSE7390	pos	ND	ND	ND	Yes META	ND	LumB
GSM178061	GSM178061	GSE7390	pos	ND	ND	ND	Yes META	ND	LumA
GSM178062	GSM178062	GSE7390	pos	ND	ND	ND	No META	ND	LumA
GSM178063	GSM178063	GSE7390	neg	ND	ND	ND	No META	ND	Her2
GSM178064	GSM178064	GSE7390	pos	ND	ND	ND	No META	ND	LumB
GSM178065	GSM178065	GSE7390	neg	ND	ND	ND	No META	ND	LumB
GSM178066	GSM178066	GSE7390	neg	ND	ND	ND	No META	ND	LumB
GSM178067	GSM178067	GSE7390	pos	ND	ND	ND	No META	ND	LumA
GSM178068	GSM178068	GSE7390	pos	ND	ND	ND	No META	ND	LumB
GSM178069	GSM178069	GSE7390	neg	ND	ND	ND	Yes META	ND	LumB
GSM178070	GSM178070	GSE7390	pos	ND	ND	ND	No META	ND	LumA
GSM178071	GSM178071	GSE7390	pos	ND	ND	ND	No META	ND	LumA
GSM178072	GSM178072	GSE7390	pos	ND	ND	ND	No META	ND	LumA
GSM178073	GSM178073	GSE7390	neg	ND	ND	ND	No META	ND	Her2
GSM178074	GSM178074	GSE7390	pos	ND	ND	ND	Yes META	ND	LumB
GSM178075	GSM178075	GSE7390	neg	ND	ND	ND	No META	ND	Basal
GSM178076	GSM178076	GSE7390	pos	ND	ND	ND	No META	ND	LumA
GSM178077	GSM178077	GSE7390	pos	ND	ND	ND	No META	ND	LumA
GSM178078	GSM178078	GSE7390	neg	ND	ND	ND	No META	ND	Basal
GSM178079	GSM178079	GSE7390	neg	ND	ND	ND	Yes META	ND	Basal
GSM178080	GSM178080	GSE7390	pos	ND	ND	ND	No META	ND	LumB
GSM178081	GSM178081	GSE7390	pos	ND	ND	ND	No META	ND	LumA
GSM178082	GSM178082	GSE7390	neg	ND	ND	ND	No META	ND	Basal
