# Supplementary material for: Increased risk of brain metastases in women with breast cancer and p16 expression in metastatic lymph-nodes
Source: Oncotarget. 2017 Apr 8;8(23):37332–41. doi: 10.18632/oncotarget.16953 (PMC5514912; doi:10.18632/oncotarget.16953)
Supplement: Supplementary file 3 [file oncotarget-08-37332-s003.xlsx]

## Sheet: SamplInfoP2_204.txt
Id_1	Brain META	Lung META	Bone META	Pam50	IC	FOXA1	ESR1	CCNB1	ERBB2	P16_207039_at_Q	P16_209644_x_at_Q	P16_211156_at_Q	RB_203132_at_Q	RB_211540_s_at_Q
RTD_1	No META	No META	yes META	LumB	IC5	POS_FOXA1	NEG_ESR1	POS_CCNB1	POS_ERBB2	NEG_p16	NEG_p16_2	NEG_p16_3	POS_RB	NEG_RB_2
RTD_10	No META	No META	yes META	LumB	IC5	POS_FOXA1	NEG_ESR1	POS_CCNB1	POS_ERBB2	POS_p16	POS_p16_2	NEG_p16_3	POS_RB	NEG_RB_2
RTD_100	No META	Yes META	no META	Basal	IC10	NEG_FOXA1	NEG_ESR1	POS_CCNB1	NEG_ERBB2	POS_p16	POS_p16_2	NEG_p16_3	NEG_RB	NEG_RB_2
RTD_101	No META	No META	no META	Basal	IC10	NEG_FOXA1	NEG_ESR1	POS_CCNB1	NEG_ERBB2	POS_p16	POS_p16_2	NEG_p16_3	NEG_RB	NEG_RB_2
RTD_102	No META	No META	yes META	LumA	IC8	POS_FOXA1	POS_ESR1	POS_CCNB1	NEG_ERBB2	NEG_p16	NEG_p16_2	NEG_p16_3	POS_RB	NEG_RB_2
RTD_103	No META	No META	no META	LumB	IC3	POS_FOXA1	POS_ESR1	POS_CCNB1	NEG_ERBB2	NEG_p16	NEG_p16_2	NEG_p16_3	POS_RB	POS_RB_2
RTD_104	No META	No META	no META	LumB	IC1	POS_FOXA1	POS_ESR1	POS_CCNB1	NEG_ERBB2	NEG_p16	NEG_p16_2	NEG_p16_3	POS_RB	NEG_RB_2
RTD_105	No META	Yes META	no META	LumB	IC9	POS_FOXA1	POS_ESR1	POS_CCNB1	NEG_ERBB2	NEG_p16	NEG_p16_2	POS_p16_3	POS_RB	NEG_RB_2
RTD_106	No META	No META	yes META	LumB	IC5	POS_FOXA1	NEG_ESR1	POS_CCNB1	POS_ERBB2	NEG_p16	NEG_p16_2	NEG_p16_3	POS_RB	POS_RB_2
RTD_107	No META	No META	yes META	LumB	IC3	POS_FOXA1	POS_ESR1	POS_CCNB1	NEG_ERBB2	POS_p16	POS_p16_2	NEG_p16_3	POS_RB	POS_RB_2
RTD_108	No META	No META	yes META	LumA	IC3	NEG_FOXA1	NEG_ESR1	NEG_CCNB1	NEG_ERBB2	NEG_p16	NEG_p16_2	NEG_p16_3	POS_RB	POS_RB_2
RTD_109	No META	No META	no META	Basal	IC10	NEG_FOXA1	NEG_ESR1	POS_CCNB1	NEG_ERBB2	POS_p16	POS_p16_2	NEG_p16_3	POS_RB	NEG_RB_2
RTD_11	No META	No META	yes META	LumB	IC9	POS_FOXA1	POS_ESR1	POS_CCNB1	NEG_ERBB2	NEG_p16	NEG_p16_2	NEG_p16_3	POS_RB	NEG_RB_2
RTD_110	Yes META	No META	no META	Basal	IC3	NEG_FOXA1	NEG_ESR1	NEG_CCNB1	NEG_ERBB2	POS_p16	POS_p16_2	NEG_p16_3	POS_RB	NEG_RB_2
RTD_111	No META	No META	yes META	LumB	IC6	POS_FOXA1	POS_ESR1	POS_CCNB1	NEG_ERBB2	NEG_p16	NEG_p16_2	NEG_p16_3	POS_RB	NEG_RB_2
RTD_112	No META	No META	yes META	LumB	IC8	POS_FOXA1	POS_ESR1	POS_CCNB1	NEG_ERBB2	NEG_p16	NEG_p16_2	NEG_p16_3	POS_RB	POS_RB_2
RTD_113	No META	No META	yes META	LumB	IC3	POS_FOXA1	POS_ESR1	POS_CCNB1	NEG_ERBB2	NEG_p16	NEG_p16_2	NEG_p16_3	POS_RB	NEG_RB_2
RTD_114	Yes META	No META	no META	LumB	IC5	POS_FOXA1	NEG_ESR1	POS_CCNB1	POS_ERBB2	NEG_p16	NEG_p16_2	NEG_p16_3	POS_RB	POS_RB_2
RTD_115	No META	No META	yes META	LumA	IC3	POS_FOXA1	POS_ESR1	POS_CCNB1	POS_ERBB2	POS_p16	POS_p16_2	POS_p16_3	POS_RB	POS_RB_2
RTD_116	Yes META	No META	no META	LumB	IC1	POS_FOXA1	POS_ESR1	POS_CCNB1	NEG_ERBB2	POS_p16	POS_p16_2	NEG_p16_3	POS_RB	NEG_RB_2
RTD_117	No META	No META	no META	LumA	IC3	POS_FOXA1	POS_ESR1	NEG_CCNB1	POS_ERBB2	NEG_p16	NEG_p16_2	NEG_p16_3	POS_RB	NEG_RB_2
RTD_118	Yes META	No META	no META	Basal	IC10	NEG_FOXA1	NEG_ESR1	POS_CCNB1	NEG_ERBB2	POS_p16	POS_p16_2	NEG_p16_3	POS_RB	NEG_RB_2
RTD_119	No META	No META	yes META	LumB	IC8	POS_FOXA1	POS_ESR1	POS_CCNB1	POS_ERBB2	NEG_p16	NEG_p16_2	NEG_p16_3	POS_RB	NEG_RB_2
RTD_12	No META	No META	yes META	LumB	IC5	POS_FOXA1	NEG_ESR1	POS_CCNB1	POS_ERBB2	NEG_p16	NEG_p16_2	NEG_p16_3	POS_RB	NEG_RB_2
RTD_120	No META	No META	no META	Basal	IC10	NEG_FOXA1	NEG_ESR1	POS_CCNB1	NEG_ERBB2	POS_p16	POS_p16_2	NEG_p16_3	POS_RB	NEG_RB_2
RTD_121	No META	No META	no META	Basal	IC10	NEG_FOXA1	NEG_ESR1	POS_CCNB1	NEG_ERBB2	NEG_p16	NEG_p16_2	NEG_p16_3	POS_RB	POS_RB_2
RTD_122	No META	Yes META	no META	Basal	IC10	NEG_FOXA1	NEG_ESR1	POS_CCNB1	NEG_ERBB2	NEG_p16	NEG_p16_2	NEG_p16_3	POS_RB	NEG_RB_2
RTD_123	No META	No META	yes META	LumB	IC3	POS_FOXA1	POS_ESR1	POS_CCNB1	NEG_ERBB2	NEG_p16	NEG_p16_2	NEG_p16_3	POS_RB	NEG_RB_2
RTD_124	No META	No META	no META	Basal	IC10	POS_FOXA1	NEG_ESR1	POS_CCNB1	NEG_ERBB2	NEG_p16	NEG_p16_2	NEG_p16_3	POS_RB	POS_RB_2
RTD_125	No META	No META	no META	LumA	IC3	POS_FOXA1	POS_ESR1	POS_CCNB1	NEG_ERBB2	POS_p16	POS_p16_2	NEG_p16_3	POS_RB	NEG_RB_2
RTD_126	No META	No META	yes META	LumA	IC3	POS_FOXA1	POS_ESR1	NEG_CCNB1	NEG_ERBB2	NEG_p16	NEG_p16_2	NEG_p16_3	POS_RB	NEG_RB_2
RTD_127	No META	No META	yes META	LumA	IC3	POS_FOXA1	POS_ESR1	POS_CCNB1	POS_ERBB2	NEG_p16	NEG_p16_2	NEG_p16_3	POS_RB	NEG_RB_2
RTD_128	No META	No META	yes META	LumA	IC3	POS_FOXA1	POS_ESR1	POS_CCNB1	NEG_ERBB2	POS_p16	POS_p16_2	NEG_p16_3	POS_RB	NEG_RB_2
RTD_129	No META	No META	yes META	LumA	IC3	POS_FOXA1	POS_ESR1	POS_CCNB1	NEG_ERBB2	NEG_p16	NEG_p16_2	NEG_p16_3	POS_RB	NEG_RB_2
RTD_13	No META	Yes META	yes META	LumB	IC8	POS_FOXA1	POS_ESR1	POS_CCNB1	POS_ERBB2	NEG_p16	NEG_p16_2	NEG_p16_3	POS_RB	NEG_RB_2
RTD_130	No META	No META	no META	LumB	IC5	POS_FOXA1	NEG_ESR1	POS_CCNB1	POS_ERBB2	NEG_p16	NEG_p16_2	NEG_p16_3	POS_RB	NEG_RB_2
RTD_131	No META	No META	no META	Basal	IC10	NEG_FOXA1	NEG_ESR1	POS_CCNB1	NEG_ERBB2	POS_p16	POS_p16_2	NEG_p16_3	POS_RB	NEG_RB_2
RTD_132	No META	No META	no META	Basal	IC10	NEG_FOXA1	NEG_ESR1	POS_CCNB1	NEG_ERBB2	POS_p16	POS_p16_2	NEG_p16_3	POS_RB	NEG_RB_2
RTD_133	No META	No META	yes META	LumB	IC10	POS_FOXA1	POS_ESR1	POS_CCNB1	NEG_ERBB2	NEG_p16	NEG_p16_2	NEG_p16_3	POS_RB	NEG_RB_2
RTD_134	No META	No META	yes META	LumA	IC3	POS_FOXA1	POS_ESR1	POS_CCNB1	NEG_ERBB2	NEG_p16	NEG_p16_2	NEG_p16_3	POS_RB	NEG_RB_2
RTD_135	No META	Yes META	no META	Basal	IC10	NEG_FOXA1	NEG_ESR1	POS_CCNB1	NEG_ERBB2	POS_p16	POS_p16_2	NEG_p16_3	NEG_RB	NEG_RB_2
RTD_136	Yes META	Yes META	no META	Basal	IC10	NEG_FOXA1	NEG_ESR1	POS_CCNB1	NEG_ERBB2	POS_p16	POS_p16_2	NEG_p16_3	POS_RB	NEG_RB_2
RTD_137	No META	Yes META	yes META	Basal	IC10	POS_FOXA1	NEG_ESR1	POS_CCNB1	NEG_ERBB2	NEG_p16	NEG_p16_2	NEG_p16_3	POS_RB	NEG_RB_2
RTD_138	No META	Yes META	yes META	Basal	IC10	NEG_FOXA1	NEG_ESR1	POS_CCNB1	NEG_ERBB2	NEG_p16	NEG_p16_2	NEG_p16_3	NEG_RB	NEG_RB_2
RTD_139	No META	Yes META	yes META	LumB	IC3	POS_FOXA1	POS_ESR1	POS_CCNB1	NEG_ERBB2	POS_p16	NEG_p16_2	NEG_p16_3	POS_RB	NEG_RB_2
RTD_14	No META	Yes META	no META	Her2	IC10	POS_FOXA1	NEG_ESR1	POS_CCNB1	POS_ERBB2	POS_p16	POS_p16_2	NEG_p16_3	POS_RB	NEG_RB_2
RTD_140	No META	No META	yes META	LumB	IC5	POS_FOXA1	POS_ESR1	POS_CCNB1	POS_ERBB2	NEG_p16	NEG_p16_2	NEG_p16_3	POS_RB	NEG_RB_2
RTD_141	Yes META	No META	no META	LumB	IC10	POS_FOXA1	POS_ESR1	POS_CCNB1	NEG_ERBB2	NEG_p16	NEG_p16_2	NEG_p16_3	POS_RB	NEG_RB_2
RTD_142	No META	No META	no META	Basal	IC10	NEG_FOXA1	NEG_ESR1	POS_CCNB1	NEG_ERBB2	POS_p16	POS_p16_2	NEG_p16_3	POS_RB	NEG_RB_2
RTD_143	No META	No META	yes META	LumB	IC1	POS_FOXA1	POS_ESR1	POS_CCNB1	NEG_ERBB2	NEG_p16	NEG_p16_2	NEG_p16_3	POS_RB	NEG_RB_2
RTD_144	No META	Yes META	yes META	Basal	IC10	NEG_FOXA1	NEG_ESR1	POS_CCNB1	NEG_ERBB2	POS_p16	POS_p16_2	NEG_p16_3	POS_RB	POS_RB_2
RTD_145	No META	No META	yes META	LumB	IC5	POS_FOXA1	POS_ESR1	POS_CCNB1	POS_ERBB2	NEG_p16	NEG_p16_2	NEG_p16_3	POS_RB	NEG_RB_2
RTD_146	No META	No META	yes META	Her2	IC5	POS_FOXA1	NEG_ESR1	POS_CCNB1	POS_ERBB2	NEG_p16	NEG_p16_2	NEG_p16_3	POS_RB	NEG_RB_2
RTD_147	No META	Yes META	yes META	LumB	IC1	POS_FOXA1	POS_ESR1	POS_CCNB1	NEG_ERBB2	NEG_p16	NEG_p16_2	NEG_p16_3	POS_RB	NEG_RB_2
RTD_148	No META	No META	yes META	Basal	IC10	NEG_FOXA1	NEG_ESR1	POS_CCNB1	NEG_ERBB2	POS_p16	POS_p16_2	NEG_p16_3	NEG_RB	NEG_RB_2
RTD_149	No META	Yes META	no META	LumB	IC5	POS_FOXA1	NEG_ESR1	POS_CCNB1	POS_ERBB2	NEG_p16	NEG_p16_2	NEG_p16_3	POS_RB	NEG_RB_2
RTD_15	No META	No META	no META	LumB	IC8	POS_FOXA1	POS_ESR1	POS_CCNB1	NEG_ERBB2	NEG_p16	NEG_p16_2	NEG_p16_3	POS_RB	NEG_RB_2
RTD_150	No META	No META	no META	LumB	IC8	POS_FOXA1	POS_ESR1	POS_CCNB1	POS_ERBB2	NEG_p16	NEG_p16_2	POS_p16_3	POS_RB	NEG_RB_2
RTD_151	No META	No META	no META	Basal	IC10	NEG_FOXA1	POS_ESR1	POS_CCNB1	NEG_ERBB2	POS_p16	POS_p16_2	NEG_p16_3	NEG_RB	NEG_RB_2
RTD_152	No META	No META	yes META	Basal	IC10	NEG_FOXA1	NEG_ESR1	POS_CCNB1	NEG_ERBB2	POS_p16	POS_p16_2	POS_p16_3	NEG_RB	NEG_RB_2
RTD_153	No META	No META	no META	LumA	IC3	POS_FOXA1	POS_ESR1	NEG_CCNB1	NEG_ERBB2	NEG_p16	NEG_p16_2	NEG_p16_3	POS_RB	NEG_RB_2
RTD_154	No META	No META	yes META	LumA	IC8	POS_FOXA1	POS_ESR1	POS_CCNB1	NEG_ERBB2	NEG_p16	NEG_p16_2	NEG_p16_3	POS_RB	NEG_RB_2
RTD_155	No META	No META	yes META	Basal	IC10	POS_FOXA1	POS_ESR1	POS_CCNB1	NEG_ERBB2	POS_p16	POS_p16_2	NEG_p16_3	POS_RB	NEG_RB_2
RTD_156	No META	No META	yes META	LumB	IC9	POS_FOXA1	POS_ESR1	POS_CCNB1	POS_ERBB2	NEG_p16	NEG_p16_2	NEG_p16_3	POS_RB	NEG_RB_2
RTD_157	Yes META	No META	yes META	LumB	IC3	POS_FOXA1	POS_ESR1	POS_CCNB1	NEG_ERBB2	POS_p16	NEG_p16_2	POS_p16_3	POS_RB	NEG_RB_2
RTD_158	No META	No META	yes META	LumB	IC3	POS_FOXA1	POS_ESR1	POS_CCNB1	NEG_ERBB2	NEG_p16	NEG_p16_2	NEG_p16_3	POS_RB	NEG_RB_2
RTD_159	No META	No META	yes META	LumB	IC3	POS_FOXA1	POS_ESR1	POS_CCNB1	NEG_ERBB2	NEG_p16	NEG_p16_2	NEG_p16_3	POS_RB	NEG_RB_2
RTD_16	No META	No META	no META	Basal	IC10	NEG_FOXA1	NEG_ESR1	POS_CCNB1	NEG_ERBB2	POS_p16	POS_p16_2	NEG_p16_3	NEG_RB	NEG_RB_2
RTD_160	No META	No META	yes META	LumB	IC3	POS_FOXA1	POS_ESR1	POS_CCNB1	NEG_ERBB2	NEG_p16	NEG_p16_2	NEG_p16_3	POS_RB	NEG_RB_2
RTD_161	No META	No META	yes META	LumB	IC8	POS_FOXA1	POS_ESR1	POS_CCNB1	POS_ERBB2	NEG_p16	NEG_p16_2	NEG_p16_3	POS_RB	NEG_RB_2
RTD_162	No META	No META	yes META	LumB	IC3	POS_FOXA1	POS_ESR1	POS_CCNB1	NEG_ERBB2	NEG_p16	NEG_p16_2	NEG_p16_3	POS_RB	NEG_RB_2
RTD_163	No META	No META	yes META	LumB	IC3	POS_FOXA1	POS_ESR1	POS_CCNB1	POS_ERBB2	NEG_p16	NEG_p16_2	NEG_p16_3	POS_RB	NEG_RB_2
RTD_164	No META	No META	yes META	LumB	IC8	POS_FOXA1	POS_ESR1	POS_CCNB1	NEG_ERBB2	NEG_p16	NEG_p16_2	NEG_p16_3	POS_RB	NEG_RB_2
RTD_165	No META	No META	yes META	LumB	IC9	POS_FOXA1	POS_ESR1	POS_CCNB1	POS_ERBB2	NEG_p16	NEG_p16_2	NEG_p16_3	POS_RB	NEG_RB_2
RTD_166	No META	No META	yes META	LumB	IC3	POS_FOXA1	POS_ESR1	POS_CCNB1	NEG_ERBB2	NEG_p16	NEG_p16_2	NEG_p16_3	POS_RB	NEG_RB_2
RTD_167	No META	Yes META	yes META	LumB	IC3	POS_FOXA1	POS_ESR1	POS_CCNB1	NEG_ERBB2	NEG_p16	POS_p16_2	NEG_p16_3	POS_RB	NEG_RB_2
RTD_168	No META	No META	yes META	LumB	IC7	POS_FOXA1	POS_ESR1	POS_CCNB1	NEG_ERBB2	NEG_p16	NEG_p16_2	POS_p16_3	POS_RB	NEG_RB_2
RTD_169	No META	No META	yes META	LumB	IC1	POS_FOXA1	POS_ESR1	POS_CCNB1	POS_ERBB2	NEG_p16	NEG_p16_2	NEG_p16_3	POS_RB	NEG_RB_2
RTD_17	No META	No META	yes META	LumB	IC5	POS_FOXA1	NEG_ESR1	POS_CCNB1	POS_ERBB2	NEG_p16	NEG_p16_2	NEG_p16_3	POS_RB	NEG_RB_2
RTD_170	No META	No META	yes META	LumB	IC3	POS_FOXA1	POS_ESR1	POS_CCNB1	NEG_ERBB2	NEG_p16	NEG_p16_2	NEG_p16_3	POS_RB	POS_RB_2
RTD_171	No META	Yes META	no META	LumB	IC1	POS_FOXA1	POS_ESR1	POS_CCNB1	NEG_ERBB2	NEG_p16	NEG_p16_2	POS_p16_3	NEG_RB	NEG_RB_2
RTD_172	No META	No META	yes META	LumA	IC3	POS_FOXA1	POS_ESR1	POS_CCNB1	NEG_ERBB2	POS_p16	POS_p16_2	NEG_p16_3	POS_RB	NEG_RB_2
RTD_173	No META	No META	yes META	LumB	IC9	POS_FOXA1	POS_ESR1	POS_CCNB1	NEG_ERBB2	NEG_p16	NEG_p16_2	POS_p16_3	POS_RB	NEG_RB_2
RTD_174	No META	Yes META	no META	Basal	IC10	NEG_FOXA1	NEG_ESR1	POS_CCNB1	NEG_ERBB2	POS_p16	POS_p16_2	NEG_p16_3	NEG_RB	NEG_RB_2
RTD_175	No META	No META	yes META	LumA	IC3	POS_FOXA1	POS_ESR1	NEG_CCNB1	NEG_ERBB2	POS_p16	POS_p16_2	NEG_p16_3	POS_RB	NEG_RB_2
RTD_176	No META	No META	yes META	LumB	IC8	POS_FOXA1	POS_ESR1	POS_CCNB1	NEG_ERBB2	NEG_p16	NEG_p16_2	NEG_p16_3	POS_RB	NEG_RB_2
RTD_177	No META	No META	yes META	LumA	IC3	POS_FOXA1	POS_ESR1	POS_CCNB1	POS_ERBB2	NEG_p16	POS_p16_2	NEG_p16_3	POS_RB	NEG_RB_2
RTD_178	No META	No META	no META	LumB	IC3	POS_FOXA1	POS_ESR1	POS_CCNB1	POS_ERBB2	NEG_p16	NEG_p16_2	NEG_p16_3	POS_RB	NEG_RB_2
RTD_179	No META	No META	no META	LumB	IC10	POS_FOXA1	POS_ESR1	POS_CCNB1	NEG_ERBB2	NEG_p16	POS_p16_2	NEG_p16_3	POS_RB	NEG_RB_2
RTD_18	No META	Yes META	no META	Basal	IC10	NEG_FOXA1	NEG_ESR1	POS_CCNB1	NEG_ERBB2	POS_p16	POS_p16_2	NEG_p16_3	NEG_RB	NEG_RB_2
RTD_180	No META	No META	yes META	LumA	IC3	POS_FOXA1	POS_ESR1	POS_CCNB1	NEG_ERBB2	NEG_p16	NEG_p16_2	NEG_p16_3	POS_RB	POS_RB_2
RTD_181	No META	No META	yes META	LumA	IC8	POS_FOXA1	POS_ESR1	POS_CCNB1	NEG_ERBB2	NEG_p16	NEG_p16_2	NEG_p16_3	POS_RB	NEG_RB_2
RTD_182	No META	No META	yes META	LumA	IC3	POS_FOXA1	POS_ESR1	NEG_CCNB1	NEG_ERBB2	NEG_p16	NEG_p16_2	NEG_p16_3	NEG_RB	NEG_RB_2
RTD_183	No META	No META	yes META	LumB	IC8	POS_FOXA1	POS_ESR1	POS_CCNB1	NEG_ERBB2	POS_p16	POS_p16_2	NEG_p16_3	NEG_RB	NEG_RB_2
RTD_184	No META	No META	no META	LumB	IC5	POS_FOXA1	POS_ESR1	POS_CCNB1	POS_ERBB2	NEG_p16	NEG_p16_2	NEG_p16_3	POS_RB	NEG_RB_2
RTD_185	No META	No META	yes META	LumB	IC8	POS_FOXA1	POS_ESR1	POS_CCNB1	NEG_ERBB2	NEG_p16	NEG_p16_2	NEG_p16_3	POS_RB	NEG_RB_2
RTD_186	No META	No META	no META	LumB	IC8	POS_FOXA1	POS_ESR1	NEG_CCNB1	NEG_ERBB2	NEG_p16	NEG_p16_2	NEG_p16_3	POS_RB	NEG_RB_2
RTD_187	No META	No META	no META	Basal	IC10	NEG_FOXA1	NEG_ESR1	POS_CCNB1	NEG_ERBB2	POS_p16	POS_p16_2	NEG_p16_3	POS_RB	NEG_RB_2
RTD_188	No META	No META	yes META	LumB	IC3	POS_FOXA1	POS_ESR1	POS_CCNB1	NEG_ERBB2	NEG_p16	NEG_p16_2	POS_p16_3	POS_RB	NEG_RB_2
RTD_189	No META	No META	yes META	LumA	IC8	POS_FOXA1	POS_ESR1	NEG_CCNB1	POS_ERBB2	NEG_p16	NEG_p16_2	NEG_p16_3	POS_RB	NEG_RB_2
RTD_19	No META	No META	no META	Basal	IC10	NEG_FOXA1	NEG_ESR1	POS_CCNB1	NEG_ERBB2	POS_p16	POS_p16_2	NEG_p16_3	POS_RB	NEG_RB_2
RTD_190	No META	No META	yes META	LumB	IC3	POS_FOXA1	POS_ESR1	POS_CCNB1	POS_ERBB2	NEG_p16	NEG_p16_2	NEG_p16_3	POS_RB	NEG_RB_2
RTD_191	No META	No META	yes META	LumA	IC8	POS_FOXA1	POS_ESR1	POS_CCNB1	NEG_ERBB2	POS_p16	NEG_p16_2	NEG_p16_3	NEG_RB	NEG_RB_2
RTD_192	No META	No META	yes META	LumA	IC3	POS_FOXA1	POS_ESR1	NEG_CCNB1	POS_ERBB2	POS_p16	POS_p16_2	NEG_p16_3	POS_RB	NEG_RB_2
RTD_193	No META	Yes META	no META	Basal	IC10	NEG_FOXA1	NEG_ESR1	POS_CCNB1	NEG_ERBB2	POS_p16	POS_p16_2	NEG_p16_3	POS_RB	POS_RB_2
RTD_194	No META	No META	yes META	LumB	IC1	POS_FOXA1	POS_ESR1	POS_CCNB1	NEG_ERBB2	NEG_p16	NEG_p16_2	NEG_p16_3	NEG_RB	NEG_RB_2
RTD_195	No META	No META	yes META	LumB	IC8	POS_FOXA1	POS_ESR1	POS_CCNB1	NEG_ERBB2	NEG_p16	NEG_p16_2	NEG_p16_3	POS_RB	NEG_RB_2
RTD_196	No META	Yes META	yes META	LumA	IC8	POS_FOXA1	POS_ESR1	POS_CCNB1	NEG_ERBB2	NEG_p16	NEG_p16_2	NEG_p16_3	POS_RB	NEG_RB_2
RTD_197	No META	No META	yes META	LumB	IC8	POS_FOXA1	POS_ESR1	POS_CCNB1	NEG_ERBB2	NEG_p16	POS_p16_2	NEG_p16_3	NEG_RB	NEG_RB_2
RTD_198	No META	No META	yes META	LumA	IC3	POS_FOXA1	POS_ESR1	NEG_CCNB1	NEG_ERBB2	NEG_p16	NEG_p16_2	NEG_p16_3	POS_RB	NEG_RB_2
RTD_199	No META	No META	yes META	LumB	IC3	POS_FOXA1	POS_ESR1	POS_CCNB1	NEG_ERBB2	NEG_p16	NEG_p16_2	NEG_p16_3	POS_RB	POS_RB_2
RTD_2	No META	No META	yes META	LumB	IC3	POS_FOXA1	POS_ESR1	POS_CCNB1	NEG_ERBB2	NEG_p16	NEG_p16_2	NEG_p16_3	POS_RB	NEG_RB_2
RTD_20	No META	No META	yes META	Basal	IC10	NEG_FOXA1	NEG_ESR1	POS_CCNB1	NEG_ERBB2	POS_p16	POS_p16_2	NEG_p16_3	POS_RB	NEG_RB_2
RTD_200	No META	No META	no META	LumB	IC6	POS_FOXA1	POS_ESR1	POS_CCNB1	NEG_ERBB2	NEG_p16	NEG_p16_2	NEG_p16_3	POS_RB	NEG_RB_2
RTD_201	No META	No META	yes META	LumB	IC6	POS_FOXA1	POS_ESR1	POS_CCNB1	POS_ERBB2	NEG_p16	NEG_p16_2	POS_p16_3	NEG_RB	NEG_RB_2
RTD_202	No META	No META	yes META	LumB	IC3	POS_FOXA1	POS_ESR1	POS_CCNB1	NEG_ERBB2	NEG_p16	NEG_p16_2	POS_p16_3	POS_RB	NEG_RB_2
RTD_203	No META	No META	no META	LumB	IC3	POS_FOXA1	POS_ESR1	POS_CCNB1	NEG_ERBB2	NEG_p16	NEG_p16_2	NEG_p16_3	POS_RB	NEG_RB_2
RTD_204	No META	No META	yes META	LumB	IC3	POS_FOXA1	POS_ESR1	POS_CCNB1	NEG_ERBB2	NEG_p16	NEG_p16_2	NEG_p16_3	POS_RB	NEG_RB_2
RTD_21	No META	Yes META	yes META	LumB	IC5	POS_FOXA1	NEG_ESR1	POS_CCNB1	POS_ERBB2	NEG_p16	NEG_p16_2	NEG_p16_3	POS_RB	NEG_RB_2
RTD_22	No META	No META	no META	LumA	IC10	POS_FOXA1	POS_ESR1	POS_CCNB1	NEG_ERBB2	NEG_p16	NEG_p16_2	NEG_p16_3	POS_RB	POS_RB_2
RTD_23	No META	No META	no META	LumB	IC5	POS_FOXA1	NEG_ESR1	POS_CCNB1	POS_ERBB2	NEG_p16	NEG_p16_2	NEG_p16_3	POS_RB	NEG_RB_2
RTD_24	No META	Yes META	yes META	LumB	IC10	POS_FOXA1	NEG_ESR1	POS_CCNB1	POS_ERBB2	POS_p16	POS_p16_2	NEG_p16_3	POS_RB	NEG_RB_2
RTD_25	Yes META	No META	no META	Basal	IC10	NEG_FOXA1	NEG_ESR1	POS_CCNB1	NEG_ERBB2	POS_p16	POS_p16_2	NEG_p16_3	POS_RB	NEG_RB_2
RTD_26	No META	No META	no META	Basal	IC10	NEG_FOXA1	NEG_ESR1	POS_CCNB1	NEG_ERBB2	POS_p16	POS_p16_2	NEG_p16_3	NEG_RB	NEG_RB_2
RTD_27	No META	No META	yes META	LumB	IC10	POS_FOXA1	NEG_ESR1	POS_CCNB1	NEG_ERBB2	NEG_p16	NEG_p16_2	NEG_p16_3	POS_RB	NEG_RB_2
RTD_28	No META	No META	no META	Basal	IC10	NEG_FOXA1	NEG_ESR1	POS_CCNB1	NEG_ERBB2	POS_p16	POS_p16_2	NEG_p16_3	NEG_RB	NEG_RB_2
RTD_29	No META	No META	no META	LumA	IC5	POS_FOXA1	NEG_ESR1	POS_CCNB1	POS_ERBB2	NEG_p16	NEG_p16_2	NEG_p16_3	POS_RB	NEG_RB_2
RTD_3	No META	No META	no META	LumB	IC1	POS_FOXA1	POS_ESR1	POS_CCNB1	NEG_ERBB2	NEG_p16	POS_p16_2	NEG_p16_3	POS_RB	NEG_RB_2
RTD_30	No META	No META	no META	Basal	IC10	POS_FOXA1	NEG_ESR1	POS_CCNB1	NEG_ERBB2	NEG_p16	NEG_p16_2	NEG_p16_3	POS_RB	NEG_RB_2
RTD_31	No META	Yes META	no META	LumB	IC10	POS_FOXA1	NEG_ESR1	POS_CCNB1	POS_ERBB2	NEG_p16	NEG_p16_2	NEG_p16_3	POS_RB	NEG_RB_2
RTD_32	No META	No META	yes META	LumA	IC3	POS_FOXA1	POS_ESR1	POS_CCNB1	NEG_ERBB2	NEG_p16	NEG_p16_2	NEG_p16_3	POS_RB	NEG_RB_2
RTD_33	No META	No META	no META	LumB	IC3	POS_FOXA1	POS_ESR1	POS_CCNB1	NEG_ERBB2	POS_p16	NEG_p16_2	NEG_p16_3	POS_RB	NEG_RB_2
RTD_34	No META	No META	yes META	LumB	IC3	POS_FOXA1	POS_ESR1	POS_CCNB1	NEG_ERBB2	NEG_p16	NEG_p16_2	NEG_p16_3	POS_RB	NEG_RB_2
RTD_35	No META	No META	yes META	LumB	IC1	POS_FOXA1	POS_ESR1	POS_CCNB1	POS_ERBB2	NEG_p16	NEG_p16_2	NEG_p16_3	POS_RB	NEG_RB_2
RTD_36	Yes META	Yes META	no META	Basal	IC10	NEG_FOXA1	NEG_ESR1	POS_CCNB1	NEG_ERBB2	POS_p16	POS_p16_2	NEG_p16_3	POS_RB	NEG_RB_2
RTD_37	No META	No META	yes META	LumB	IC9	POS_FOXA1	POS_ESR1	POS_CCNB1	POS_ERBB2	NEG_p16	NEG_p16_2	NEG_p16_3	POS_RB	NEG_RB_2
RTD_38	No META	No META	no META	LumA	IC3	POS_FOXA1	POS_ESR1	POS_CCNB1	NEG_ERBB2	NEG_p16	NEG_p16_2	NEG_p16_3	POS_RB	NEG_RB_2
RTD_39	No META	Yes META	yes META	LumA	IC5	POS_FOXA1	POS_ESR1	POS_CCNB1	POS_ERBB2	NEG_p16	NEG_p16_2	NEG_p16_3	POS_RB	NEG_RB_2
RTD_4	No META	No META	yes META	LumB	IC5	POS_FOXA1	NEG_ESR1	POS_CCNB1	POS_ERBB2	NEG_p16	NEG_p16_2	NEG_p16_3	POS_RB	NEG_RB_2
RTD_40	No META	Yes META	no META	Basal	IC10	NEG_FOXA1	NEG_ESR1	POS_CCNB1	NEG_ERBB2	NEG_p16	NEG_p16_2	NEG_p16_3	POS_RB	NEG_RB_2
RTD_41	No META	No META	no META	LumB	IC8	POS_FOXA1	POS_ESR1	POS_CCNB1	NEG_ERBB2	NEG_p16	NEG_p16_2	NEG_p16_3	POS_RB	NEG_RB_2
RTD_42	No META	No META	yes META	LumB	IC3	POS_FOXA1	POS_ESR1	POS_CCNB1	NEG_ERBB2	NEG_p16	NEG_p16_2	NEG_p16_3	POS_RB	NEG_RB_2
RTD_43	No META	No META	yes META	LumB	IC10	POS_FOXA1	POS_ESR1	POS_CCNB1	POS_ERBB2	NEG_p16	NEG_p16_2	NEG_p16_3	POS_RB	NEG_RB_2
RTD_44	Yes META	No META	no META	LumA	IC1	POS_FOXA1	NEG_ESR1	POS_CCNB1	POS_ERBB2	NEG_p16	NEG_p16_2	NEG_p16_3	POS_RB	NEG_RB_2
RTD_45	No META	No META	yes META	LumB	IC3	POS_FOXA1	POS_ESR1	POS_CCNB1	NEG_ERBB2	NEG_p16	NEG_p16_2	NEG_p16_3	POS_RB	NEG_RB_2
RTD_46	No META	No META	no META	Basal	IC10	NEG_FOXA1	NEG_ESR1	POS_CCNB1	NEG_ERBB2	POS_p16	POS_p16_2	NEG_p16_3	NEG_RB	NEG_RB_2
RTD_47	No META	Yes META	no META	LumA	IC3	POS_FOXA1	POS_ESR1	NEG_CCNB1	NEG_ERBB2	NEG_p16	NEG_p16_2	NEG_p16_3	POS_RB	NEG_RB_2
RTD_48	Yes META	No META	no META	LumB	IC3	POS_FOXA1	POS_ESR1	POS_CCNB1	NEG_ERBB2	NEG_p16	NEG_p16_2	NEG_p16_3	POS_RB	NEG_RB_2
RTD_49	No META	No META	no META	LumA	IC8	POS_FOXA1	POS_ESR1	POS_CCNB1	NEG_ERBB2	NEG_p16	NEG_p16_2	NEG_p16_3	POS_RB	NEG_RB_2
RTD_5	No META	No META	yes META	LumB	IC3	POS_FOXA1	POS_ESR1	POS_CCNB1	NEG_ERBB2	NEG_p16	NEG_p16_2	NEG_p16_3	POS_RB	NEG_RB_2
RTD_50	No META	No META	yes META	LumB	IC5	POS_FOXA1	POS_ESR1	POS_CCNB1	POS_ERBB2	NEG_p16	NEG_p16_2	NEG_p16_3	POS_RB	NEG_RB_2
RTD_51	No META	Yes META	no META	LumB	IC5	POS_FOXA1	NEG_ESR1	POS_CCNB1	POS_ERBB2	NEG_p16	NEG_p16_2	NEG_p16_3	POS_RB	NEG_RB_2
RTD_52	Yes META	Yes META	no	Basal	IC10	POS_FOXA1	NEG_ESR1	POS_CCNB1	NEG_ERBB2	POS_p16	POS_p16_2	NEG_p16_3	NEG_RB	NEG_RB_2
RTD_53	No META	No META	yes META	LumB	IC5	POS_FOXA1	NEG_ESR1	POS_CCNB1	POS_ERBB2	NEG_p16	NEG_p16_2	NEG_p16_3	NEG_RB	NEG_RB_2
RTD_54	No META	No META	yes META	Basal	IC10	NEG_FOXA1	NEG_ESR1	POS_CCNB1	NEG_ERBB2	NEG_p16	NEG_p16_2	NEG_p16_3	POS_RB	NEG_RB_2
RTD_55	No META	No META	no META	LumB	IC10	POS_FOXA1	POS_ESR1	POS_CCNB1	NEG_ERBB2	POS_p16	POS_p16_2	NEG_p16_3	NEG_RB	NEG_RB_2
RTD_56	No META	No META	yes META	Basal	IC10	NEG_FOXA1	NEG_ESR1	POS_CCNB1	NEG_ERBB2	POS_p16	POS_p16_2	NEG_p16_3	POS_RB	NEG_RB_2
RTD_57	No META	No META	no META	Basal	IC10	NEG_FOXA1	NEG_ESR1	POS_CCNB1	NEG_ERBB2	POS_p16	POS_p16_2	NEG_p16_3	NEG_RB	NEG_RB_2
RTD_58	No META	Yes META	no META	Basal	IC10	NEG_FOXA1	NEG_ESR1	POS_CCNB1	NEG_ERBB2	POS_p16	POS_p16_2	NEG_p16_3	NEG_RB	NEG_RB_2
RTD_59	No META	Yes META	no META	Basal	IC10	NEG_FOXA1	NEG_ESR1	POS_CCNB1	NEG_ERBB2	POS_p16	POS_p16_2	NEG_p16_3	POS_RB	NEG_RB_2
RTD_6	Yes META	Yes META	no META	LumB	IC10	POS_FOXA1	NEG_ESR1	POS_CCNB1	NEG_ERBB2	POS_p16	POS_p16_2	NEG_p16_3	POS_RB	POS_RB_2
RTD_60	No META	Yes META	yes META	LumB	IC8	POS_FOXA1	POS_ESR1	POS_CCNB1	NEG_ERBB2	NEG_p16	NEG_p16_2	NEG_p16_3	POS_RB	NEG_RB_2
RTD_61	Yes META	Yes META	yes META	Basal	IC10	NEG_FOXA1	NEG_ESR1	NEG_CCNB1	NEG_ERBB2	NEG_p16	NEG_p16_2	NEG_p16_3	POS_RB	NEG_RB_2
RTD_62	No META	Yes META	no META	LumB	IC5	POS_FOXA1	POS_ESR1	POS_CCNB1	POS_ERBB2	NEG_p16	NEG_p16_2	NEG_p16_3	POS_RB	NEG_RB_2
RTD_63	No META	Yes META	yes META	Basal	IC10	NEG_FOXA1	NEG_ESR1	POS_CCNB1	NEG_ERBB2	POS_p16	POS_p16_2	NEG_p16_3	NEG_RB	NEG_RB_2
RTD_64	No META	No META	no META	LumB	IC5	POS_FOXA1	NEG_ESR1	POS_CCNB1	POS_ERBB2	POS_p16	POS_p16_2	NEG_p16_3	POS_RB	NEG_RB_2
RTD_65	No META	No META	yes META	LumB	IC10	POS_FOXA1	POS_ESR1	POS_CCNB1	NEG_ERBB2	NEG_p16	NEG_p16_2	NEG_p16_3	POS_RB	POS_RB_2
RTD_66	No META	No META	yes META	LumB	IC9	POS_FOXA1	POS_ESR1	POS_CCNB1	NEG_ERBB2	NEG_p16	NEG_p16_2	NEG_p16_3	POS_RB	NEG_RB_2
RTD_67	No META	Yes META	yes META	Her2	IC5	POS_FOXA1	NEG_ESR1	POS_CCNB1	POS_ERBB2	NEG_p16	NEG_p16_2	NEG_p16_3	POS_RB	POS_RB_2
RTD_68	No META	Yes META	yes META	Basal	IC10	NEG_FOXA1	NEG_ESR1	POS_CCNB1	NEG_ERBB2	POS_p16	POS_p16_2	NEG_p16_3	NEG_RB	NEG_RB_2
RTD_69	No META	No META	no META	LumB	IC3	POS_FOXA1	POS_ESR1	POS_CCNB1	NEG_ERBB2	NEG_p16	NEG_p16_2	NEG_p16_3	POS_RB	NEG_RB_2
RTD_7	No META	Yes META	yes META	LumB	IC6	POS_FOXA1	POS_ESR1	POS_CCNB1	NEG_ERBB2	NEG_p16	NEG_p16_2	NEG_p16_3	NEG_RB	NEG_RB_2
RTD_70	Yes META	No META	no META	LumB	IC5	POS_FOXA1	POS_ESR1	POS_CCNB1	POS_ERBB2	NEG_p16	NEG_p16_2	NEG_p16_3	POS_RB	NEG_RB_2
RTD_71	No META	No META	no META	LumB	IC9	POS_FOXA1	POS_ESR1	POS_CCNB1	NEG_ERBB2	NEG_p16	NEG_p16_2	NEG_p16_3	NEG_RB	NEG_RB_2
RTD_72	No META	Yes META	no META	Basal	IC10	NEG_FOXA1	NEG_ESR1	POS_CCNB1	NEG_ERBB2	POS_p16	POS_p16_2	NEG_p16_3	NEG_RB	NEG_RB_2
RTD_73	No META	No META	no META	LumB	IC10	POS_FOXA1	POS_ESR1	POS_CCNB1	POS_ERBB2	NEG_p16	NEG_p16_2	NEG_p16_3	POS_RB	POS_RB_2
RTD_74	No META	No META	yes META	Basal	IC10	NEG_FOXA1	NEG_ESR1	POS_CCNB1	NEG_ERBB2	POS_p16	NEG_p16_2	NEG_p16_3	NEG_RB	NEG_RB_2
RTD_75	No META	Yes META	yes META	LumB	IC3	POS_FOXA1	POS_ESR1	POS_CCNB1	NEG_ERBB2	NEG_p16	NEG_p16_2	NEG_p16_3	POS_RB	NEG_RB_2
RTD_76	No META	No META	no META	LumA	IC3	POS_FOXA1	POS_ESR1	NEG_CCNB1	NEG_ERBB2	NEG_p16	NEG_p16_2	NEG_p16_3	POS_RB	NEG_RB_2
RTD_77	No META	Yes META	no META	Basal	IC10	NEG_FOXA1	NEG_ESR1	POS_CCNB1	NEG_ERBB2	POS_p16	POS_p16_2	NEG_p16_3	NEG_RB	NEG_RB_2
RTD_78	No META	No META	no META	LumB	IC10	POS_FOXA1	POS_ESR1	POS_CCNB1	POS_ERBB2	NEG_p16	NEG_p16_2	NEG_p16_3	POS_RB	NEG_RB_2
RTD_79	No META	No META	no META	Basal	IC10	NEG_FOXA1	NEG_ESR1	POS_CCNB1	NEG_ERBB2	POS_p16	POS_p16_2	NEG_p16_3	NEG_RB	NEG_RB_2
RTD_8	No META	No META	no META	LumB	IC3	POS_FOXA1	POS_ESR1	POS_CCNB1	NEG_ERBB2	NEG_p16	NEG_p16_2	NEG_p16_3	POS_RB	NEG_RB_2
RTD_80	No META	No META	no META	Basal	IC10	NEG_FOXA1	NEG_ESR1	POS_CCNB1	NEG_ERBB2	NEG_p16	POS_p16_2	NEG_p16_3	POS_RB	NEG_RB_2
RTD_81	No META	No META	no META	LumA	IC3	POS_FOXA1	POS_ESR1	POS_CCNB1	NEG_ERBB2	NEG_p16	NEG_p16_2	POS_p16_3	POS_RB	NEG_RB_2
RTD_82	No META	Yes META	no META	Basal	IC10	NEG_FOXA1	NEG_ESR1	POS_CCNB1	NEG_ERBB2	POS_p16	POS_p16_2	NEG_p16_3	POS_RB	NEG_RB_2
RTD_83	No META	Yes META	no META	LumB	IC10	NEG_FOXA1	NEG_ESR1	POS_CCNB1	NEG_ERBB2	POS_p16	POS_p16_2	NEG_p16_3	NEG_RB	NEG_RB_2
RTD_84	No META	Yes META	yes META	LumB	IC10	POS_FOXA1	NEG_ESR1	POS_CCNB1	NEG_ERBB2	NEG_p16	NEG_p16_2	NEG_p16_3	NEG_RB	NEG_RB_2
RTD_85	No META	No META	no META	Basal	IC10	NEG_FOXA1	NEG_ESR1	POS_CCNB1	NEG_ERBB2	POS_p16	POS_p16_2	NEG_p16_3	POS_RB	NEG_RB_2
RTD_86	No META	No META	no META	LumB	IC5	POS_FOXA1	NEG_ESR1	POS_CCNB1	POS_ERBB2	NEG_p16	NEG_p16_2	NEG_p16_3	POS_RB	NEG_RB_2
RTD_87	No META	No META	yes META	LumB	IC5	POS_FOXA1	NEG_ESR1	POS_CCNB1	POS_ERBB2	NEG_p16	POS_p16_2	NEG_p16_3	NEG_RB	NEG_RB_2
RTD_88	No META	No META	yes META	LumB	IC8	POS_FOXA1	NEG_ESR1	POS_CCNB1	NEG_ERBB2	NEG_p16	NEG_p16_2	NEG_p16_3	POS_RB	NEG_RB_2
RTD_89	No META	No META	no META	LumA	IC5	POS_FOXA1	POS_ESR1	POS_CCNB1	POS_ERBB2	POS_p16	POS_p16_2	NEG_p16_3	POS_RB	POS_RB_2
RTD_9	No META	No META	no META	LumB	IC9	POS_FOXA1	POS_ESR1	POS_CCNB1	NEG_ERBB2	NEG_p16	NEG_p16_2	NEG_p16_3	POS_RB	NEG_RB_2
RTD_90	No META	Yes META	no META	Basal	IC10	NEG_FOXA1	NEG_ESR1	POS_CCNB1	NEG_ERBB2	NEG_p16	NEG_p16_2	NEG_p16_3	POS_RB	POS_RB_2
RTD_91	No META	No META	yes META	LumB	IC8	POS_FOXA1	POS_ESR1	POS_CCNB1	NEG_ERBB2	NEG_p16	POS_p16_2	NEG_p16_3	POS_RB	POS_RB_2
RTD_92	No META	No META	yes META	Basal	IC10	NEG_FOXA1	NEG_ESR1	POS_CCNB1	NEG_ERBB2	POS_p16	POS_p16_2	NEG_p16_3	POS_RB	NEG_RB_2
RTD_93	No META	No META	yes META	LumB	IC10	POS_FOXA1	NEG_ESR1	POS_CCNB1	NEG_ERBB2	POS_p16	POS_p16_2	NEG_p16_3	POS_RB	NEG_RB_2
RTD_94	No META	No META	yes META	Basal	IC10	NEG_FOXA1	POS_ESR1	POS_CCNB1	NEG_ERBB2	POS_p16	POS_p16_2	NEG_p16_3	NEG_RB	NEG_RB_2
RTD_95	No META	No META	no META	LumB	IC3	POS_FOXA1	POS_ESR1	POS_CCNB1	NEG_ERBB2	NEG_p16	NEG_p16_2	NEG_p16_3	POS_RB	POS_RB_2
RTD_96	No META	No META	yes META	Basal	IC10	NEG_FOXA1	NEG_ESR1	POS_CCNB1	NEG_ERBB2	POS_p16	POS_p16_2	NEG_p16_3	NEG_RB	NEG_RB_2
RTD_97	No META	No META	no META	LumB	IC1	POS_FOXA1	POS_ESR1	POS_CCNB1	NEG_ERBB2	NEG_p16	NEG_p16_2	NEG_p16_3	POS_RB	NEG_RB_2
RTD_98	No META	No META	yes META	Basal	IC10	NEG_FOXA1	NEG_ESR1	POS_CCNB1	NEG_ERBB2	POS_p16	POS_p16_2	NEG_p16_3	POS_RB	NEG_RB_2
RTD_99	No META	No META	no META	LumB	IC5	POS_FOXA1	POS_ESR1	POS_CCNB1	POS_ERBB2	NEG_p16	NEG_p16_2	NEG_p16_3	POS_RB	NEG_RB_2
